# Supplementary material for: An aberrant fused in sarcoma liquid droplet of amyotrophic lateral sclerosis pathological variant, R495X, accelerates liquid–solid phase transition
Source: Sci Rep. 2024 Apr 17;14:8914. doi: 10.1038/s41598-024-59604-4 (PMC11024109; doi:10.1038/s41598-024-59604-4)
Supplement: Supplementary file 2 — Supplementary Information. [file 41598_2024_59604_MOESM2_ESM.xlsx]

## Sheet: Figure 1A
1 uM		3 uM		5 uM		7 uM		10 uM		15 uM			1 uM		3 uM		5 uM		7 uM		10 uM		15 uM			1 uM		3 uM		5 uM		7 uM		10 uM		15 uM
T ( ℃)	Abs.	T ( ℃)	Abs.	T ( ℃)	Abs.	T ( ℃)	Abs.	T ( ℃)	Abs.	T ( ℃)	Abs.		T ( ℃)	Abs.	T ( ℃)	Abs.	T ( ℃)	Abs.	T ( ℃)	Abs.	T ( ℃)	Abs.	T ( ℃)	Abs.		T ( ℃)	Abs.	T ( ℃)	Abs.	T ( ℃)	Abs.	T ( ℃)	Abs.	T ( ℃)	Abs.	T ( ℃)	Abs.
37.185	-0.0100443	37.15	-0.00985938	37.11	0.00469368	37.07	-6.70889e-05	37.025	0.0352619	36.975	0.0139457		37.52	-0.0110593	37.55	0.00097893	37.57	-0.00365139	37.59	0.00088156	37.59	0.0181881	37.6	0.0421146		37.08	0.00186908	37.11	0.0183717	37.14	0.0184842	37.16	0.0365496	37.18	0.0475143	37.19	0.0781842
36.605	-0.0102029	36.59	-0.0100489	36.575	0.00470511	36.57	-0.000450312	36.555	0.0352591	36.54	0.0135495		37.17	-0.00928252	37.13	0.00465202	37.1	-0.00114511	37.06	0.00286615	37.02	0.020079	36.99	0.0421921		36.99	0.00493085	36.96	0.0197849	36.93	0.0220258	36.91	0.0385463	36.88	0.0481232	36.85	0.0811746
35.855	-0.0102078	35.845	-0.0101025	35.84	0.00471712	35.835	-0.000500978	35.83	0.0354187	35.82	0.013348		36.35	-0.00812104	36.3	0.0156251	36.26	-0.00012655	36.21	0.00401073	36.18	0.0215252	36.12	0.0424112		36.36	0.0072148	36.32	0.0223079	36.29	0.0240794	36.25	0.0408389	36.21	0.0463965	36.18	0.0805165
35.2	-0.00935192	35.05	-0.010149	35.045	0.00454463	35.04	-0.00055384	35.04	0.0353754	35.035	0.0132503		35.46	-0.0072323	35.4	0.0190069	35.35	0.0169027	35.31	0.00481676	35.25	0.023208	35.21	0.0433529		35.57	0.00751166	35.53	0.0228452	35.49	0.0247994	35.44	0.0407794	35.41	0.0498453	35.35	0.0777152
34.62	-0.0103342	34.615	-0.00919698	34.455	0.00556045	34.265	0.00130404	34.215	0.0353329	34.21	0.0131477		34.51	-0.0060777	34.46	0.0212239	34.41	0.0324515	34.36	0.00665951	34.32	0.0242337	34.27	0.0438684		34.7	0.00902031	34.65	0.0249235	34.6	0.0265225	34.57	0.0417993	34.51	0.0533971	34.47	0.0769838
33.785	-0.010331	33.78	-0.0101092	33.78	0.00471572	33.775	-0.000227305	33.635	0.035635	33.4	0.0156374		33.54	-0.005583	33.49	0.0232404	33.45	0.0362339	33.39	0.00746496	33.35	0.0243219	33.29	0.0445137		33.82	0.0107005	33.76	0.0275393	33.71	0.0277362	33.67	0.04261	33.62	0.0522624	33.57	0.0770921
32.935	-0.0104021	32.94	-0.0102859	32.935	0.00491475	32.935	-0.00024631	32.935	0.0356723	32.93	0.0135245		32.59	-0.0055836	32.54	0.0243509	32.49	0.0390425	32.44	0.00792611	32.39	0.0248779	32.34	0.0450629		32.86	0.0110688	32.8	0.0251459	32.76	0.029087	32.71	0.0429454	32.66	0.0520507	32.61	0.0785349
32.095	-0.0104104	32.095	-0.010162	32.09	0.00500884	32.09	-0.00010477	32.09	0.0361912	32.085	0.0144379		31.62	-0.0053245	31.56	0.0235598	31.52	0.0409864	31.47	0.00831956	31.41	0.0253845	31.38	0.0462739		31.91	0.0122385	31.86	0.0261512	31.81	0.0303586	31.75	0.0428948	31.72	0.0525259	31.66	0.0801613
31.245	-0.0104398	31.245	-0.0103363	31.24	0.00502568	31.235	1.2535e-05	31.24	0.0372663	31.235	0.0170997		30.63	-0.0053858	30.59	0.0223687	30.53	0.0441339	30.49	0.00921126	30.45	0.0250502	30.39	0.04812		30.95	0.0140078	30.9	0.0277633	30.86	0.0317506	30.79	0.0444589	30.75	0.0540451	30.71	0.0828473
30.39	-0.0104748	30.385	-0.0102435	30.385	0.00507209	30.39	0.000604145	30.38	0.0405755	30.38	0.0228414		29.67	-0.005576	29.63	0.0218108	29.57	0.0435669	29.52	0.00916088	29.48	0.0254597	29.42	0.0567909		29.97	0.0140029	29.91	0.0285773	29.86	0.0340124	29.81	0.0469363	29.76	0.0604823	29.71	0.125274
29.52	-0.0104597	29.52	-0.0102436	29.515	0.00544539	29.515	0.00248732	29.515	0.0470522	29.51	0.0327381		28.7	-0.0052889	28.65	0.0214055	28.6	0.0454925	28.56	0.00990155	28.5	0.0279743	28.45	0.208649		28.98	0.0161531	28.94	0.0315323	28.88	0.038167	28.83	0.0526224	28.79	0.07272	28.73	0.454495
28.65	-0.0105196	28.655	-0.0101559	28.65	0.00652308	28.65	0.00602773	28.64	0.0565749	28.645	0.0526773		27.71	-0.0057875	27.66	0.0225186	27.62	0.0504463	27.57	0.0120213	27.51	0.0390921	27.47	0.656078		27.99	0.0178523	27.95	0.034254	27.89	0.0429056	27.84	0.0707295	27.8	0.15285	27.74	0.885195
27.795	-0.0105897	27.795	-0.010119	27.795	0.00906571	27.79	0.0117663	27.79	0.0709569	27.79	0.0965694		26.75	-0.0062024	26.7	0.0226662	26.64	0.0556671	26.6	0.0144829	26.55	0.297185	26.5	0.977446		27.01	0.0193847	26.95	0.0381842	26.9	0.0591375	26.86	0.160408	26.8	0.518043	26.75	1.15891
26.93	-0.0105576	26.93	-0.00990135	26.935	0.0135114	26.93	0.0224406	26.935	0.102411	26.935	0.156159		25.73	-0.0057841	25.69	0.0219736	25.63	0.0675907	25.59	0.065888	25.53	0.840054	25.48	1.17683		26	0.0216652	25.94	0.0422466	25.89	0.117787	25.85	0.401055	25.79	1.01713	25.76	1.32972
26.085	-0.0107063	26.09	-0.009511	26.09	0.0202017	26.09	0.0485689	26.09	0.160067	26.09	0.229295		24.81	-0.00636194	24.74	0.0209996	24.7	0.10852	24.65	0.350594	24.59	1.17977	24.54	1.29142		25.03	0.0232278	24.98	0.0495235	24.93	0.252682	24.87	0.752594	24.83	1.34525	24.77	1.44183
25.23	-0.0107343	25.23	-0.00879266	25.225	0.0343617	25.23	0.120223	25.23	0.246373	25.23	0.519729		23.8	-0.00670744	23.76	0.0215108	23.7	0.284287	23.65	0.784233	23.6	1.37986	23.56	1.3752		24.02	0.025417	23.96	0.0679962	23.92	0.477405	23.86	1.09839	23.81	1.54994	23.77	1.52573
24.37	-0.0108764	24.365	-0.00739225	24.365	0.0791623	24.365	0.238974	24.365	0.441513	24.37	0.915924		22.83	-0.00644658	22.77	0.023932	22.72	0.578651	22.67	1.11784	22.62	1.50365	22.57	1.43188		23.01	0.0292423	22.97	0.123812	22.91	0.732914	22.86	1.32549	22.82	1.69436	22.75	1.59006
23.515	-0.0100792	23.52	-0.00367519	23.52	0.181132	23.52	0.390526	23.52	0.798423	23.525	1.10374		21.83	-0.00628955	21.78	0.0394391	21.74	0.889203	21.68	1.31359	21.63	1.59108	21.59	1.47259		22.01	0.0330355	21.96	0.234611	21.92	0.965259	21.86	1.47017	21.82	1.80186	21.76	1.63857
22.65	-0.0102091	22.65	0.00848084	22.65	0.320959	22.65	0.682518	22.65	1.0321	22.65	1.22948		20.88	-0.00784374	20.82	0.0988496	20.77	1.1166	20.72	1.42972	20.67	1.65418	20.62	1.49838		21.01	0.0382931	20.97	0.413041	20.91	1.13627	20.86	1.57345	20.82	1.88953	20.75	1.66595
21.78	-0.0103206	21.78	0.0452745	21.78	0.507397	21.775	1.00953	21.78	1.16927	21.78	1.33129		19.9	-0.00552046	19.84	0.225995	19.79	1.27362	19.73	1.51358	19.69	1.70587	19.65	1.51609		20.01	0.0476288	19.95	0.619287	19.9	1.26392	19.86	1.6483	19.8	1.96148	19.75	1.67768
20.91	-0.0103976	20.9	0.114457	20.91	0.788864	20.905	1.21584	20.91	1.26489	20.91	1.42336		18.92	-0.00174265	18.87	0.383847	18.83	1.37665	18.77	1.57375	18.73	1.74526	18.69	1.52138		19	0.0670037	18.94	0.790332	18.9	1.35487	18.84	1.71705	18.8	2.01969	18.74	1.67433
20.045	-0.0104715	20.05	0.193078	20.045	1.0215	20.05	1.34118	20.045	1.3378	20.04	1.50963		17.97	0.00734619	17.92	0.540616	17.87	1.44802	17.82	1.6208	17.78	1.77553	17.73	1.52103		17.99	0.110697	17.94	0.918884	17.9	1.42164	17.83	1.76997	17.79	2.06806	17.73	1.65005
19.175	-0.0103993	19.165	0.286611	19.175	1.17441	19.17	1.42799	19.175	1.39639	19.18	1.59156		16.99	0.0315619	16.95	0.683214	16.89	1.50178	16.84	1.65979	16.8	1.79616	16.75	1.51212		17.01	0.168819	16.95	1.01232	16.9	1.47384	16.85	1.81401	16.79	2.10885	16.75	1.6171
18.315	-0.0104897	18.325	0.429345	18.32	1.27304	18.325	1.49004	18.32	1.44208	18.325	1.66542		16.05	0.0712383	16.01	0.799015	15.94	1.54165	15.9	1.69077	15.85	1.81426	15.8	1.49516		15.98	0.234321	15.93	1.08509	15.87	1.52226	15.83	1.85396	15.77	2.15244	15.72	1.56901
17.465	-0.0102281	17.465	0.588635	17.465	1.34302	17.465	1.5408	17.46	1.47883	17.465	1.73469		15.07	0.121341	15.03	0.894611	14.97	1.57386	14.92	1.71783	14.88	1.8225	14.83	1.47252		14.98	0.298276	14.94	1.13936	14.87	1.5486	14.83	1.88474	14.77	2.19111	14.72	1.50859
16.615	-0.00921048	16.615	0.716176	16.615	1.39426	16.62	1.57953	16.615	1.50732	16.615	1.79346		14.1	0.171883	14.06	0.969093	14	1.60189	13.96	1.74124	13.91	1.8412	13.86	1.43368		13.98	0.35844	13.92	1.18358	13.87	1.58201	13.82	1.91554	13.76	2.21329	13.71	1.44036
15.765	-0.00574279	15.765	0.810492	15.765	1.43408	15.765	1.60939	15.77	1.52976	15.77	1.84171		13.14	0.217656	13.08	1.02769	13.03	1.624	12.99	1.76064	12.93	1.85977	12.88	1.37513		12.98	0.409182	12.92	1.21923	12.87	1.61322	12.82	1.94024	12.76	2.2333	12.72	1.36511
14.935	0.00124418	14.935	0.879094	14.935	1.46482	14.935	1.63365	14.935	1.54629	14.94	1.88131		12.17	0.256649	12.12	1.07431	12.08	1.6436	12.02	1.77564	11.98	1.87742	11.93	1.30237		11.96	0.453004	11.9	1.24915	11.84	1.63804	11.8	1.96482	11.74	2.25228	11.69	1.28168
14.1	0.0103901	14.1	0.931648	14.095	1.48964	14.105	1.65378	14.1	1.55808	14.105	1.9134		11.21	0.289637	11.16	1.11373	11.11	1.6602	11.06	1.79006	11.01	1.89677	10.97	1.22548		10.92	0.489292	10.88	1.27306	10.82	1.66032	10.77	1.98735	10.72	2.26495	10.67	1.20384
13.275	0.0211946	13.275	0.973536	13.275	1.5105	13.28	1.66813	13.285	1.56522	13.29	1.93844		10.26	0.317555	10.2	1.14712	10.15	1.67514	10.11	1.80236	10.08	1.91199	10.05	1.15195		9.92	0.51919	9.88	1.29139	9.83	1.67992	9.77	2.00508	9.74	2.27389	9.69	1.12431
12.5	0.0333311	12.505	1.00243	12.51	1.52578	12.52	1.6755	12.53	1.56612	12.545	1.96445
11.925	0.0482392	11.96	1.02373	11.995	1.53923	12.035	1.68306	12.07	1.56825	12.105	1.95702

## Sheet: Figure 1B
0.5 uM		1 uM		2 uM		3 uM		5 uM		8 uM			0.5 uM		1 uM		2 uM		3 uM		5 uM		8 uM			1 µM		3 µM		5 µM		7 µM		10 µM		15 µM			1 µM		3 µM		5 µM		7 µM		10 µM		15 µM
T ( ℃)	Abs.	T ( ℃)	Abs.	T ( ℃)	Abs.	T ( ℃)	Abs.	T ( ℃)	Abs.	T ( ℃)	Abs.		T ( ℃)	Abs.	T ( ℃)	Abs.	T ( ℃)	Abs.	T ( ℃)	Abs.	T ( ℃)	Abs.	T ( ℃)	Abs.		T ( ℃)	Abs.	T ( ℃)	Abs.	T ( ℃)	Abs.	T ( ℃)	Abs.	T ( ℃)	Abs.	T ( ℃)	Abs.		T ( ℃)	Abs.	T ( ℃)	Abs.	T ( ℃)	Abs.	T ( ℃)	Abs.	T ( ℃)	Abs.	T ( ℃)
37.12	0.00181118	37.14	0.00951487	37.16	0.0104185	37.18	0.00513614	37.2	0.031715	37.22	0.0600293		37.08	0.0157037	37.1	0.0150939	37.14	0.0239554	37.17	0.00988581	37.2	0.0419725	37.23	0.0671157		37.27	-0.000721227	37.3	0.0151202	37.32	0.0417814	37.36	0.0515507	37.39	0.0284676	37.41	0.0520417		36.92	0.00127537	37.01	0.00397031	37.08	0.0136314	37.13	0.0307229	37.19	0.0925855	37.25
36.81	0.00255824	36.77	0.00778535	36.73	0.0121052	36.7	0.00224998	36.65	0.0329639	36.62	0.0585214		37.06	0.0173159	37.03	0.0156754	37	0.0247678	36.96	0.010392	36.93	0.0407937	36.89	0.0636208		37.22	-0.00167096	37.18	0.0177203	37.16	0.0414454	37.12	0.0477563	37.09	0.0193002	37.05	0.0511181		37.32	0.000923348	37.29	0.000451347	37.26	0.013221	37.23	0.0292297	37.2	0.0840708	37.16
35.97	0.00287325	35.93	0.00778781	35.89	0.0120563	35.84	0.00266152	35.8	0.031593	35.76	0.0584145		36.33	0.0165771	36.29	0.0149534	36.26	0.0242436	36.21	0.00906001	36.17	0.0402972	36.12	0.0603936		36.5	-0.00052424	36.45	0.0179817	36.41	0.0423456	36.37	0.046742	36.33	0.0196008	36.28	0.0525029		36.61	0.00114231	36.56	0.000100466	36.52	0.0104783	36.48	0.0255559	36.43	0.0777015	36.39
35.12	0.00182634	35.09	0.00730392	35.03	0.0102641	34.99	0.00255323	34.94	0.0311679	34.9	0.0575399		35.49	0.0175657	35.45	0.0158514	35.4	0.0250164	35.35	0.00957171	35.31	0.0412064	35.26	0.0611027		35.64	0.00107288	35.59	0.0169323	35.54	0.0440938	35.5	0.0466028	35.46	0.0227186	35.4	0.0549518		35.73	0.000955463	35.69	-0.000532049	35.64	0.0100715	35.59	0.0206096	35.54	0.0786029	35.5
34.26	0.00203414	34.21	0.00759076	34.17	0.0108157	34.13	0.00243427	34.08	0.0314072	34.03	0.059183		34.6	0.0182119	34.56	0.0164674	34.51	0.0249643	34.46	0.00981955	34.41	0.0420959	34.36	0.0650177		34.73	0.00284705	34.68	0.0150763	34.64	0.0456894	34.58	0.0467325	34.54	0.0225624	34.49	0.0551511		34.82	0.000881562	34.76	-0.00089326	34.71	0.0096465	34.67	0.0183249	34.61	0.0761637	34.57
33.37	0.00195659	33.33	0.00775771	33.28	0.0096958	33.23	0.00229189	33.2	0.0311906	33.14	0.060732		33.67	0.0185342	33.62	0.0168711	33.57	0.0251828	33.53	0.0101824	33.47	0.0428024	33.42	0.0668379		33.8	0.00383367	33.74	0.0151371	33.7	0.0460986	33.66	0.0467099	33.6	0.0222512	33.57	0.0535408		33.86	0.000827062	33.8	-0.00117198	33.76	0.00949314	33.7	0.0179964	33.65	0.0743557	33.61
32.46	0.00241743	32.41	0.00794945	32.36	0.00967765	32.32	0.00181822	32.27	0.0309567	32.23	0.062309		32.72	0.0190659	32.66	0.0170703	32.62	0.0253031	32.57	0.01015	32.52	0.0425615	32.47	0.0669431		32.84	0.00457274	32.79	0.015247	32.74	0.0451856	32.7	0.0458131	32.64	0.0223447	32.59	0.0531961		32.91	0.000903415	32.85	-0.00162667	32.8	0.00811874	32.76	0.0180492	32.7	0.0697337	32.64
31.6	0.00242418	31.55	0.00790159	31.51	0.00999261	31.46	0.00207055	31.42	0.0300796	31.38	0.063853		31.76	0.01887	31.72	0.0165387	31.66	0.0245913	31.62	0.0101072	31.56	0.041692	31.51	0.0708583		31.88	0.00374497	31.82	0.014063	31.77	0.0425873	31.73	0.0442357	31.67	0.0216255	31.62	0.0516475		31.92	0.000978142	31.88	-0.00168302	31.83	0.00798784	31.77	0.0175713	31.73	0.0709764	31.67
30.68	0.00238311	30.64	0.00818907	30.58	0.0104314	30.54	0.0023446	30.48	0.0307839	30.43	0.0668384		30.77	0.0189046	30.71	0.0163838	30.67	0.0244862	30.61	0.0103884	30.56	0.0426169	30.52	0.0726346		30.91	0.00381785	30.87	0.0132199	30.82	0.0421731	30.77	0.0444766	30.72	0.0230239	30.67	0.0532279		30.94	0.001763	30.88	-0.00159664	30.83	0.00869134	30.79	0.0184385	30.74	0.0682609	30.68
29.71	0.00243832	29.65	0.00797483	29.61	0.0107955	29.55	0.00249641	29.51	0.0310366	29.44	0.0676103		29.79	0.0187257	29.75	0.0164432	29.69	0.0246378	29.64	0.0112546	29.59	0.0446293	29.54	0.0746958		29.93	0.00448219	29.88	0.0124571	29.84	0.0424517	29.78	0.0446375	29.73	0.0263201	29.69	0.088365		29.95	0.00256153	29.91	-0.00135416	29.85	0.00948801	29.8	0.019124	29.76	0.0685306	29.7
28.71	0.00254667	28.66	0.007978	28.61	0.0117802	28.55	0.00301306	28.51	0.0315814	28.45	0.0737393		28.8	0.0187939	28.75	0.016608	28.69	0.0268349	28.65	0.0107872	28.59	0.0440411	28.54	0.0842331		28.95	0.00585706	28.91	0.0123579	28.85	0.0442254	28.8	0.0469853	28.76	0.048118	28.7	0.293921		28.98	0.00275888	28.91	-0.00102119	28.87	0.0108256	28.82	0.0203901	28.76	0.0849005	28.71
27.72	0.00255628	27.68	0.00823545	27.62	0.0127045	27.57	0.00377225	27.53	0.0323726	27.47	0.102896		27.8	0.0188344	27.75	0.0168561	27.71	0.0299965	27.65	0.0104795	27.59	0.0454272	27.56	0.126425		27.97	0.0070408	27.91	0.0132307	27.86	0.0475284	27.82	0.0519162	27.75	0.151138	27.71	0.708809		27.98	0.00302643	27.93	-0.000451168	27.89	0.0126984	27.83	0.0228885	27.78	0.15925	27.74
26.72	0.0023929	26.67	0.00835616	26.63	0.0129269	26.57	0.0045121	26.52	0.0363223	26.48	0.255816		26.8	0.01928	26.76	0.0169123	26.7	0.0319302	26.65	0.0115722	26.61	0.0524815	26.54	0.334513		26.97	0.00794993	26.93	0.0138625	26.87	0.0534798	26.82	0.0719422	26.78	0.60881	26.72	0.975463		27	0.00401932	26.96	0.000953732	26.9	0.0178581	26.85	0.0329038	26.81	0.572066	26.75
25.71	0.00241546	25.65	0.00836039	25.61	0.01365	25.55	0.00646212	25.49	0.063046	25.45	0.618206		25.77	0.0191936	25.72	0.0171329	25.67	0.0347538	25.62	0.0129949	25.57	0.0950251	25.52	0.753245		25.97	0.0076612	25.93	0.0149841	25.88	0.0672899	25.82	0.19323	25.79	1.07324	25.73	1.12255		25.98	0.00484268	25.93	0.00260737	25.88	0.0300854	25.83	0.104605	25.78	1.07582	25.74
24.72	0.00315202	24.67	0.00896825	24.61	0.0149632	24.56	0.0105705	24.51	0.189773	24.46	0.902295		24.84	0.0203602	24.78	0.0175757	24.72	0.0362369	24.68	0.018215	24.62	0.253413	24.56	1.03271		25.01	0.00726775	24.96	0.0179634	24.9	0.108552	24.86	0.56971	24.8	1.3009	24.75	1.20745		25.02	0.00517267	24.96	0.00517225	24.92	0.0686611	24.86	0.448615	24.81	1.31964	24.76
23.69	0.00314981	23.64	0.00969921	23.59	0.0178077	23.55	0.0274355	23.48	0.459397	23.44	1.09038		23.79	0.02006	23.74	0.0184253	23.68	0.0383449	23.63	0.0312484	23.59	0.544369	23.53	1.21941		23.97	0.00826655	23.93	0.026025	23.87	0.281599	23.82	0.93879	23.78	1.44517	23.72	1.24916		24.01	0.00597591	23.95	0.0137248	23.9	0.251035	23.86	0.862096	23.79	1.47075	23.74
22.68	0.0038514	22.64	0.0106732	22.58	0.0255054	22.53	0.0930799	22.48	0.702378	22.43	1.20982		22.8	0.0204069	22.73	0.0198787	22.68	0.0471306	22.64	0.0869229	22.58	0.779358	22.52	1.33389		22.98	0.00899344	22.94	0.0526565	22.88	0.551249	22.83	1.1462	22.78	1.53657	22.72	1.28341		23.01	0.00772489	22.95	0.0424946	22.91	0.56289	22.85	1.09941	22.8	1.57006	22.76
21.67	0.00452242	21.63	0.0129779	21.57	0.0458657	21.52	0.233758	21.46	0.872941	21.43	1.28374		21.78	0.0205508	21.73	0.0226446	21.68	0.0682734	21.63	0.225708	21.58	0.94457	21.52	1.41389		21.98	0.0101956	21.92	0.166685	21.87	0.779994	21.83	1.27567	21.77	1.60847	21.72	1.29875		22	0.00935615	21.96	0.154698	21.9	0.813373	21.85	1.24112	21.81	1.64347	21.75
20.67	0.00548594	20.62	0.0167163	20.57	0.0958965	20.52	0.389473	20.46	0.988842	20.41	1.33771		20.77	0.0205377	20.73	0.0278983	20.67	0.117041	20.62	0.387457	20.56	1.05438	20.52	1.47062		20.98	0.0111529	20.94	0.356841	20.87	0.938863	20.83	1.35853	20.77	1.66443	20.72	1.28329		20.99	0.0123339	20.94	0.342107	20.88	0.979976	20.84	1.3364	20.77	1.70333	20.73
19.65	0.00759171	19.59	0.0238335	19.55	0.182196	19.49	0.52053	19.45	1.07158	19.39	1.37929		19.76	0.0211432	19.7	0.0393442	19.66	0.196833	19.6	0.525696	19.56	1.13036	19.5	1.51309		19.97	0.0127892	19.93	0.52526	19.88	1.0451	19.83	1.41884	19.77	1.71025	19.73	1.25456		19.97	0.0197773	19.93	0.510398	19.88	1.08965	19.82	1.40312	19.77	1.74803	19.73
18.64	0.0107181	18.57	0.0389079	18.52	0.278023	18.48	0.622549	18.42	1.13085	18.37	1.40693		18.76	0.0221894	18.72	0.0617332	18.66	0.283518	18.61	0.631161	18.56	1.184	18.51	1.54236		18.97	0.0150579	18.92	0.655202	18.87	1.11732	18.82	1.46205	18.76	1.74625	18.71	1.23403		18.98	0.0324425	18.93	0.634888	18.89	1.16145	18.82	1.4504	18.77	1.78144	18.73
17.61	0.0150447	17.55	0.0671722	17.5	0.363443	17.45	0.700663	17.39	1.17595	17.34	1.42744		17.74	0.0248123	17.69	0.0989544	17.65	0.36126	17.59	0.713734	17.53	1.22266	17.49	1.56696		17.95	0.0197486	17.91	0.753841	17.85	1.1682	17.81	1.49725	17.74	1.7734	17.69	1.19818		17.99	0.061822	17.94	0.728607	17.88	1.20969	17.83	1.48951	17.78	1.80751	17.72
16.59	0.0226833	16.54	0.106117	16.5	0.430728	16.43	0.758237	16.39	1.20814	16.34	1.44054		16.75	0.0291628	16.7	0.143402	16.64	0.42407	16.59	0.779124	16.54	1.25739	16.49	1.58541		16.95	0.028172	16.9	0.826243	16.85	1.20472	16.8	1.52445	16.75	1.79537	16.7	1.15685		16.99	0.109085	16.93	0.799464	16.88	1.24852	16.83	1.51963	16.77	1.83101	16.72
15.57	0.0342362	15.52	0.14776	15.45	0.485282	15.38	0.802017	15.34	1.234	15.29	1.45257		15.74	0.0352245	15.68	0.187091	15.64	0.471022	15.58	0.831213	15.53	1.28286	15.47	1.6025		15.95	0.0444848	15.9	0.881442	15.85	1.23267	15.8	1.54678	15.74	1.81481	15.7	1.12908		15.97	0.16198	15.93	0.852831	15.87	1.28144	15.82	1.54443	15.77	1.84823	15.71
14.53	0.0485215	14.47	0.18518	14.42	0.528707	14.38	0.834512	14.32	1.25581	14.27	1.46352		14.74	0.0429465	14.69	0.224585	14.64	0.512635	14.59	0.871818	14.53	1.30613	14.48	1.61909		14.94	0.0690657	14.9	0.923621	14.84	1.256	14.8	1.56487	14.74	1.83175	14.69	1.11354		14.99	0.207689	14.93	0.892171	14.88	1.30597	14.84	1.56342	14.77	1.86455	14.72
13.5	0.0651433	13.44	0.217302	13.39	0.563745	13.35	0.85944	13.29	1.27401	13.24	1.46933		13.73	0.0533183	13.67	0.256283	13.62	0.543477	13.57	0.905589	13.52	1.32436	13.47	1.63434		13.93	0.0976641	13.88	0.956266	13.84	1.27647	13.77	1.58075	13.72	1.84607	13.68	1.0956		13.98	0.247506	13.93	0.925463	13.87	1.32505	13.82	1.5808	13.77	1.88074	13.72
12.47	0.0801434	12.41	0.244155	12.37	0.592554	12.31	0.876722	12.27	1.2892	12.21	1.47576		12.71	0.0643569	12.67	0.281954	12.61	0.569888	12.55	0.930565	12.51	1.33895	12.45	1.6469		12.94	0.123056	12.88	0.981425	12.83	1.29303	12.78	1.59317	12.73	1.84507	12.67	1.04389		12.97	0.279459	12.91	0.951174	12.86	1.34337	12.8	1.59476	12.75	1.89015	12.7
11.46	0.0921434	11.39	0.264213	11.33	0.615032	11.29	0.888444	11.23	1.30174	11.18	1.47499		11.71	0.0752101	11.65	0.302763	11.6	0.589706	11.56	0.947688	11.5	1.35033	11.45	1.65335		11.91	0.145067	11.86	1.00044	11.81	1.3061	11.75	1.60347	11.7	1.82239	11.66	0.985484		11.96	0.305015	11.92	0.972887	11.86	1.35838	11.8	1.60579	11.75	1.89505	11.71
10.43	0.101668	10.37	0.282072	10.31	0.633343	10.27	0.898912	10.21	1.31255	10.16	1.47591		10.7	0.0848129	10.64	0.319871	10.59	0.605696	10.54	0.9593	10.49	1.3597	10.43	1.65293		10.91	0.163196	10.84	1.01355	10.79	1.31719	10.75	1.61228	10.69	1.79854	10.65	0.955989		10.96	0.326255	10.91	0.990842	10.85	1.3721	10.81	1.61547	10.76	1.90287	10.7
9.4	0.108285	9.34	0.29555	9.31	0.647608	9.26	0.90664	9.24	1.32158	9.21	1.47177		9.69	0.0944856	9.64	0.333996	9.6	0.618572	9.54	0.960736	9.51	1.36803	9.48	1.65429		9.88	0.177665	9.83	1.02315	9.79	1.32639	9.74	1.62256	9.7	1.7817	9.67	0.95723		9.96	0.342784	9.92	1.00603	9.86	1.38281	9.81	1.62266	9.77	1.90765	9.73
[truncated: 13 more columns]

## Sheet: Figure 1C
WT				R495X
Conc. (mM)	Cloud point (℃)			Conc. (mM)	Cloud point (℃)
0.5	17	sample 1		1	15.96	sample 1
1	19.2			3	21.45
2	21.4			5	23.87
3	23.2			7	24.77
5	25.2			10	26.03
8	27.2			15	26.73
0.5	18.2	sample 2		1	17.2	sample 2
1	19.5			3	21.3
2	21.6			5	24.5
3	22.9			7	25.7
5	25.4			10	27.1
8	28			15	28.8
1	17.7	sample 3		1	19	sample 3
3	22.7			3	23.1
5	24.8			5	25.9
7	26.2			7	26.8
10	28			10	27.8
15	29.3			15	29.7
1	19.3	sample 4
3	22.8
5	24.8
7	26
10	27.9
15	29.4
1	20	sample 5
3	23.2
5	25.4
7	26.7
10	28.2
15	29.8

## Sheet: Figure 2AB, R495X all data
9.7 ℃		11.5 ℃		11.9 ℃		13.7 ℃		17.2 ℃
P (kbar)	Abs.	P (kbar)	Abs.	P (kbar)	Abs.	P (kbar)	Abs.	P (kbar)	Abs.
0.001	0.241291	0.001	0.661702	0.001	0.316058	0.001	0.664001	0.001	0.431206
0.2	0.183509	0.2	0.562899	0.2	0.305155	0.2	0.54053	0.2	0.215776
0.4	0.0948047	0.4	0.444513	0.4	0.269316	0.4	0.36314	0.4	0.0280394
0.6	-0.00252564	0.6	0.278112	0.6	0.190977	0.6	0.14231	0.6	0.00981114
0.8	-0.201033	0.8	0.0991684	0.8	0.0408227	0.8	0.0298468	0.8	0.00799124
1	-0.316068	1	0.0090687	1	0.00324564	1	0.0197602	1	0.0066822
1.2	-0.393301	1.2	-0.0028404	1.2	-0.0066276	1.2	0.0175158	0.5	0.0090754
1.4	-0.411739	1.4	-0.00526064	1.4	-0.00911218	1.4	0.0165334	0.3	0.0473809
1.6	-0.411934	0.9	0.0258835	1.6	-0.0101632	0.9	0.0187895	0.1	0.296306
1.8	-0.410592	0.7	0.187318	1.8	-0.010369	0.7	0.0310423	0.001	0.379729
1.1	-0.394995	0.001	0.554151	1.3	-0.00924189	0.001	0.603029
0.9	-0.266792			0.9	-0.00718988
0.001	0.190614		曇点	0.7	0.0528976
			882.8	0.5	0.234887
0.001 kbar		2 kbar		2.5 kbar		2.75 kbar		3.0 kbar		3.2 kbar
T ( ℃)	Abs.	T ( ℃)	Abs.	T ( ℃)	Abs.	T ( ℃)	Abs.	T ( ℃)	Abs.	T ( ℃)	Abs.
25.2	0.00809636	11.9	-0.00993168	9.8	-0.403284	10.4	0.010709	11.8	-0.00908912	12.6	0.120436
22.7	0.00589735	10.3	-0.0105754	8.2	-0.40256	8.1	0.010529	10.2	-0.00908912	11.2	0.121238
20.1	0.125244	8.5	-0.0104834	5.9	-0.367141	5.8	0.0449056	8.6	-0.0081892	9.3	0.150991
18.3	0.285971	6.8	-0.00974776	3.4	-0.171206	3.4	0.233167	6.9	0.0494052	7.8	0.277841
16.5	0.37833	5.2	-0.00248292	1.1	-0.0647683	1	0.337467	5.2	0.194471	6.2	0.314898
18.8	0.227797	3.5	0.0907645	1.7	-0.0790807	1.6	0.321989	3.7	0.287162	4.7	0.335119
21	0.04448	1.9	0.187598	4.4	-0.205537	3.2	0.258455	5.8	0.20986	9.4	0.255125
23.7	0.0117947	0.2	0.243694	5.7	-0.30038	4	0.222368	9.7	0.0278973	11	0.186444
26.9	0.0124944	2.4	0.177943	6.7	-0.35926	6.3	0.082792	12.6	0.00827919	12.6	0.140925
		4	0.0953625	8.3	-0.39332	8.8	0.021058			14.3	0.129433
		5.6	0.016001	10.7	-0.396128	11.3	0.0163784			16.1	0.127117
										17.8	0.125068
										13.6	0.123465

## Sheet: Figure 2AB, WT data
		15.6 ℃			3.1 kbar
		P (kbar)	Abs.		T ( ℃)	Abs.
		0.001	0.5224		30.5	0.0197
		0.1	0.4536		25	0.0211
		0.2	0.3932		20.6	0.0249
		0.3	0.3182		17.5	0.0262
		0.4	0.238		14.1	0.0283
		0.5	0.156		12	0.1315
		0.6	0.1009		9.7	0.309
		0.7	0.0739		6.8	0.4305
		0.8	0.0606		4.8	0.4765
		0.9	0.0538		2.4	0.5068
		1	0.0496		4.6	0.4687
		1.1	0.047		6.7	0.4172
		1.2	0.0452		9.7	0.2997
		1.3	0.0428		11.8	0.1779
		1.4	0.0412		14	0.0583
		1.6	0.0392		17.5	0.0377
		1.8	0.0376		19.8	0.0357
		2	0.037		26	0.0337
		1.5	0.0395		30	0.0306
		1	0.0472
		0.5	0.1208
		0.001	0.5148
				Reference. Li et al. J. Phys. Chem. B 125, 6821-6829, 2021.

## Sheet: Figure 2C
R495X		WT
P (kbar)	T ( ℃)	P (kbar)	T ( ℃)
0.001	21.7	0.001	26
0.001	23.87	0.001	26
0.355	17.2	0.001	24.33
0.702	13.7	0.21	21.6
0.907	11.9	0.33	19.8
0.914	11.5	0.62	15.6
1.326	9.7	0.65	12.9
1.7	8.2	0.65	16
2	6.1	1	10
2.5	7.2	1.19	11
2.75	7.3	1.25	9.3
3	9.4	1.35	9.2
3.2	13.7	1.35	10.8
		1.4	8
		2.1	9.5
		2.4	10.5
		2.7	11
		2.7	11
		3.1	14

## Sheet: Figure 3A
Time (s)	Abs.
1	0.00481241
2	0.00473337
3	0.00467965
4	0.00487693
5	0.00509542
6	0.00511762
7	0.00527187
8	0.00505829
9	0.00549793
10	0.00537681
11	0.011738
12	0.0466613
13	0.0591314
14	0.0714991
15	0.0807915
16	0.0895849
17	0.0968456
18	0.10242
19	0.108888
20	0.114475
21	0.120413
22	0.125028
23	0.128961
24	0.133629
25	0.137719
26	0.141186
27	0.145257
28	0.148823
29	0.152428
30	0.15561
31	0.158602
32	0.162025
33	0.164679
34	0.167006
35	0.169758
36	0.172481
37	0.175195
38	0.177557
39	0.179259
40	0.181952
41	0.184606
42	0.18659
43	0.188273
44	0.190201
45	0.192688
46	0.194312
47	0.196136
48	0.197754
49	0.199734
50	0.201516
51	0.203556
52	0.20487
53	0.206696
54	0.208187
55	0.209548
56	0.211323
57	0.212732
58	0.214442
59	0.215969
60	0.217715
61	0.219001
62	0.220328
63	0.221764
64	0.222914
65	0.224411
66	0.226084
67	0.227058
68	0.228312
69	0.229568
70	0.230873
71	0.232195
72	0.233757
73	0.235033
74	0.236211
75	0.237555
76	0.238616
77	0.239846
78	0.240981
79	0.242039
80	0.243445
81	0.244404
82	0.245652
83	0.246713
84	0.248337
85	0.249063
86	0.249943
87	0.251318
88	0.252516
89	0.253204
90	0.254438
91	0.255315
92	0.256849
93	0.258242
94	0.259145
95	0.2598
96	0.260817
97	0.262049
98	0.263161
99	0.264077
100	0.26538
101	0.266182
102	0.267172
103	0.268318
104	0.269203
105	0.270242
106	0.271063
107	0.271103
108	0.273241
109	0.274212
110	0.274978
111	0.275989
112	0.277238
113	0.278278
114	0.278951
115	0.279794
116	0.280778
117	0.281613
118	0.282565
119	0.283325
120	0.2843
121	0.285599
122	0.286463
123	0.287138
124	0.287948
125	0.289091
126	0.289914
127	0.290738
128	0.291487
129	0.292627
130	0.293364
131	0.294002
132	0.295081
133	0.295645
134	0.29646
135	0.297176
136	0.29809
137	0.299123
138	0.299914
139	0.300219
140	0.301339
141	0.302112
142	0.302749
143	0.303774
144	0.3046
145	0.305163
146	0.306071
147	0.3065
148	0.307684
149	0.308643
150	0.309118
151	0.309947
152	0.3103
153	0.310955
154	0.312091
155	0.312985
156	0.31373
157	0.314672
158	0.314813
159	0.315602
160	0.31667
161	0.317266
162	0.318033
163	0.318789
164	0.319822
165	0.320263
166	0.321126
167	0.321816
168	0.322357
169	0.32315
170	0.323758
171	0.324662
172	0.32514
173	0.325494
174	0.326649
175	0.327307
176	0.328052
177	0.3286
178	0.329112
179	0.33012
180	0.330643
181	0.331439
182	0.332176
183	0.332774
184	0.333454
185	0.334102
186	0.33458
187	0.335427
188	0.335967
189	0.336765
190	0.337531
191	0.33804
192	0.338606
193	0.339509
194	0.339982
195	0.340607
196	0.341232
197	0.341727
198	0.342357
199	0.343077
200	0.343742
201	0.34444
202	0.344942
203	0.345575
204	0.346253
205	0.346955
206	0.347355
207	0.347792
208	0.348526
209	0.349237
210	0.349569
211	0.350499
212	0.350553
213	0.351798
214	0.35213
215	0.353025
216	0.353139
217	0.353905
218	0.354356
219	0.355453
220	0.355645
221	0.356442
222	0.356537
223	0.357381
224	0.35762
225	0.358456
226	0.358968
227	0.359402
228	0.360067
229	0.360679
230	0.361097
231	0.361748
232	0.362114
233	0.362788
234	0.363297
235	0.363484
236	0.364245
237	0.364979
238	0.365795
239	0.365593
240	0.366315
241	0.366669
242	0.367741
243	0.367997
244	0.368595
245	0.369192
246	0.369665
247	0.370264
248	0.370726
249	0.371533
250	0.372139
251	0.372178
252	0.372715
253	0.3734
254	0.373667
255	0.374714
256	0.374991
257	0.375618
258	0.376132
259	0.376652
260	0.377101
261	0.377784
262	0.378105
263	0.378671
264	0.379009
265	0.379425
266	0.380091
267	0.380888
268	0.381195
269	0.381552
270	0.382246
271	0.382428
272	0.383096
273	0.383532
274	0.383725
275	0.384052
276	0.385298
277	0.385383
278	0.385807
279	0.38622
280	0.386684
281	0.38753
282	0.387851
283	0.388282
284	0.388881
285	0.389111
286	0.389345
287	0.390273
288	0.391062
289	0.391067
290	0.391675
291	0.391575
292	0.391919
293	0.392868
294	0.39347
295	0.393687
296	0.394194
297	0.394412
298	0.395007
299	0.395407
300	0.39625
301	0.396597
302	0.396873
303	0.397365
304	0.397727
305	0.39793
306	0.398475
307	0.399009
308	0.399477
309	0.399829
310	0.400356
311	0.400649
312	0.401218
313	0.401539
314	0.401702
315	0.402347
316	0.402626
317	0.403013
318	0.403461
319	0.404281
320	0.404296
321	0.40479
322	0.405505
323	0.405466
324	0.406039
325	0.40627
326	0.407004
327	0.407387
328	0.407824
329	0.407925
330	0.408446
331	0.408906
332	0.409537
333	0.409759
334	0.410214
335	0.410591
336	0.410879
337	0.411106
338	0.411852
339	0.412261
340	0.412194
341	0.412792
342	0.413054
343	0.41356
344	0.413989
345	0.414548
346	0.414783
347	0.415337
348	0.415384
349	0.415913
350	0.41657
351	0.416899
352	0.417296
353	0.417534
354	0.417949
355	0.41809
356	0.41844
357	0.418819
358	0.419362
359	0.419672
360	0.420304
361	0.420529
362	0.420571
363	0.420912
364	0.421207
365	0.421457
366	0.421667
367	0.422083
368	0.422458
369	0.42324
370	0.423645
371	0.423777
372	0.424242
373	0.424622
374	0.42461
375	0.425127
376	0.425333
377	0.425744
378	0.426279
379	0.426568
380	0.426843
381	0.427097
382	0.427671
383	0.42798
384	0.428611
385	0.428709
386	0.429465
387	0.429668
388	0.429634
389	0.430071
390	0.430381
391	0.430725
392	0.431091
393	0.431257
394	0.431846
395	0.43247
396	0.432315
397	0.432601
398	0.433261
399	0.433602
400	0.434121
401	0.434106
402	0.434415
403	0.435005
404	0.435091
405	0.435901
406	0.435633
407	0.436085
408	0.436419
409	0.437082
410	0.437319
411	0.437296
412	0.437644
413	0.438203
414	0.438372
415	0.438928
416	0.439169
417	0.439643
418	0.439768
419	0.439415
420	0.439897
421	0.44041
422	0.440853
423	0.441177
424	0.441635
425	0.441379
426	0.44182
427	0.442273
428	0.442879
429	0.443217
430	0.443236
431	0.443875
432	0.444091
433	0.444353
434	0.444839
435	0.445028
436	0.445268
437	0.445538
438	0.44566
439	0.446114
440	0.446288
441	0.446667
442	0.446999
443	0.447732
444	0.44749
445	0.447914
446	0.447941
447	0.448451
448	0.448922
449	0.449219
450	0.449694
451	0.44998
452	0.45018
453	0.450774
454	0.451038
455	0.451281
456	0.451254
457	0.451558
458	0.452003
459	0.451993
460	0.452736
461	0.452882
462	0.453429
463	0.453862
464	0.453607
465	0.454241
466	0.454395
467	0.454757
468	0.454984
469	0.455596
470	0.455681
471	0.456067
472	0.456306
473	0.45644
474	0.456767
475	0.456655
476	0.457681
477	0.4579
478	0.458297
479	0.458679
480	0.458297
481	0.459238
482	0.459412
483	0.459778
484	0.459846
485	0.460069
486	0.460194
487	0.46054
488	0.461043
489	0.461237
490	0.461759
491	0.462123
492	0.462115
493	0.462504
494	0.462903
495	0.462893
496	0.463309
497	0.463399
498	0.463768
499	0.463726
500	0.464121
501	0.464504
502	0.464899
503	0.465244
504	0.465257
505	0.465968
506	0.465928
507	0.466007
508	0.466344
509	0.466315
510	0.466952
511	0.467221
512	0.467209
513	0.467502
514	0.467951
515	0.468452
516	0.468401
517	0.468763
518	0.468719
519	0.469033
520	0.469624
521	0.469481
522	0.469626
523	0.470023
524	0.470605
525	0.470542
526	0.471368
527	0.471307
528	0.471494
529	0.471897
530	0.472037
531	0.472512
532	0.472727
533	0.47336
534	0.473443
535	0.473515
536	0.473919
537	0.473855
538	0.474177
539	0.47482
540	0.474999
541	0.474823
542	0.475302
543	0.476097
544	0.476368
545	0.476495
546	0.477194
547	0.477136
548	0.477111
549	0.477392
550	0.478022
551	0.477892
552	0.478184
553	0.478794
554	0.47966
555	0.479407
556	0.479532
557	0.479735
558	0.480235
559	0.480738
560	0.480661
561	0.480701
562	0.481098
563	0.481793
564	0.481651
565	0.48207
566	0.482147
567	0.482336
568	0.482705
569	0.483259
570	0.483378
571	0.483791
572	0.483876
573	0.484348
574	0.484396
575	0.48433
576	0.484897
577	0.484845
578	0.485548
579	0.485781
580	0.486178
581	0.48618
582	0.486307
583	0.486599
584	0.487243
585	0.487279
586	0.487939
587	0.487558
588	0.487824
589	0.488375
590	0.488584
591	0.488626
592	0.489316
593	0.489252
594	0.489235
595	0.48997
596	0.490083
597	0.490512
598	0.490125
599	0.490345
600	0.491255
601	0.490912
602	0.500432
603	0.500347
604	0.500272
605	0.500666
606	0.500525
607	0.49207
608	0.459746
609	0.41589
610	0.36593
611	0.300249
612	0.245576
613	0.203365
614	0.162004
615	0.134138
616	0.110002
617	0.091852
618	0.0794574
619	0.0668142
620	0.0574002
621	0.0483399
622	0.0423751
623	0.0375191
624	0.032761
625	0.0288182
626	0.0259631
627	0.0225288
628	0.0203406
629	0.0183239
630	0.0166261
631	0.0149482
632	0.0131378
633	0.0121681
634	0.0109549
635	0.00952251
636	0.00880594
637	0.00781042
638	0.00679825
639	0.00616871
640	0.00529748
641	0.00481026
642	0.00448689
643	0.00363273
644	0.00318712
645	0.00258337
646	0.00208403
647	0.00166904
648	0.00133445
649	0.00106296
650	0.000812785
651	0.000262227
652	-5.33757e-05
653	-0.000545434
654	-0.000370112
655	-0.000771913
656	-0.00089536
657	-0.00105337
658	-0.00134521
659	-0.00157868
660	-0.00154394
661	-0.00163837
662	-0.00187989
663	-0.00213753
664	-0.00186581
665	-0.00171239
666	-0.00247624
667	-0.0025622
668	-0.00248448
669	-0.00281673
670	-0.00308768
671	-0.00287661
672	-0.00302256
673	-0.00325274
674	-0.00378539
675	-0.00345868
676	-0.00323537
677	-0.00354607
678	-0.00370426
679	-0.00370444
680	-0.00371734
681	-0.00414122
682	-0.00378282
683	-0.00363233
684	-0.0038535
685	-0.00400996
686	-0.00414594
687	-0.00392549
688	-0.00432896
689	-0.00470348
690	-0.0044708
691	-0.0042504
692	-0.00442961
693	-0.00459114
694	-0.00520432
695	-0.00550344
696	-0.00553442
697	-0.00542686
698	-0.00519423
699	-0.00504625
700	-0.00557896
701	-0.00561059
702	-0.00567703
703	-0.00530341
704	-0.0050561
705	-0.0047356
706	-0.00492889
707	-0.00503389
708	-0.00490191
709	-0.00561573
710	-0.00569375
711	-0.00622753
712	-0.00617428
713	-0.0061088
714	-0.00647669
715	-0.00635325
716	-0.00613757
717	-0.00595121
718	-0.00634071
719	-0.00602206
720	-0.00611023
721	-0.00601657
722	-0.00593002
723	-0.00597067
724	-0.00613322
725	-0.00616151
726	-0.00592966
727	-0.00591235
728	-0.00601615
729	-0.00642572
730	-0.00604326
731	-0.00624986
732	-0.00613686
733	-0.00625756
734	-0.00578251
735	-0.00611352
736	-0.00605675
737	-0.00603287
738	-0.00618324
739	-0.00579678
740	-0.00608391
741	-0.00610373
742	-0.0065109
743	-0.00626974
744	-0.00624622
745	-0.00631749
746	-0.00615942
747	-0.00633731
748	-0.00601281
749	-0.00601162
750	-0.00600517
751	-0.0058443
752	-0.00621488
753	-0.00615059
754	-0.00636775
755	-0.00631516
756	-0.00597867
757	-0.00616963
758	-0.0059336
759	-0.00599777
760	-0.0060971
761	-0.00641545
762	-0.00598296
763	-0.00592464
764	-0.00620932
765	-0.00590101
766	-0.00646279
767	-0.00600254
768	-0.00605961
769	-0.00655776
770	-0.00609447
771	-0.0058819
772	-0.00614283
773	-0.00622735
774	-0.00624013
775	-0.00628526
776	-0.00628239
777	-0.00641921
778	-0.00616199
779	-0.00604726
780	-0.00628305
781	-0.00612301
782	-0.00614115
783	-0.00639551
784	-0.00615494
785	-0.00633844
786	-0.00664324
787	-0.00630424
788	-0.00624645
789	-0.00584125
790	-0.00587002
791	-0.00570986
792	-0.00561943
793	-0.00577475
794	-0.00545306
795	-0.00541569
796	-0.00568712
797	-0.00546715
798	-0.00550207
799	-0.00548171
800	-0.00558678
801	-0.00540101
802	-0.00564569
803	-0.00551329
804	-0.00589474
805	-0.00576437
806	-0.00566563
807	-0.00569285
808	-0.00545366
809	-0.00540286
810	-0.00559316
811	-0.00539916
812	-0.00552105
813	-0.00524503
814	-0.00531761
815	-0.00533087
816	-0.00511048
817	-0.00528335
818	-0.00537259
819	-0.00497742
820	-0.00498315
821	-0.00513447
822	-0.00514862
823	-0.00522294
824	-0.0049699
825	-0.00501109
826	-0.00512367
827	-0.00508421
828	-0.0050626
829	-0.00494214
830	-0.00486973
831	-0.00480377
832	-0.00498202
833	-0.00476336
834	-0.0051445
835	-0.00487767
836	-0.00506517
837	-0.0048797
838	-0.00442567
839	-0.00447987
840	-0.00477911
841	-0.00457413
842	-0.00469626
843	-0.00451085
844	-0.0044585
845	-0.00471673
846	-0.00458702
847	-0.00456463
848	-0.004586
849	-0.00464462
850	-0.00502046
851	-0.00480771
852	-0.00486484
853	-0.00470378
854	-0.00466982
855	-0.0048046
856	-0.00444948
857	-0.00431672
858	-0.00467602
859	-0.00409824
860	-0.00387606
861	-0.0041075
862	-0.0042122
863	-0.00409586
864	-0.00435481
865	-0.00452685
866	-0.00417065
867	-0.00442441
868	-0.00435624
869	-0.00435433
870	-0.00390322
871	-0.00394405
872	-0.00398524
873	-0.00395181
874	-0.00429828
875	-0.00441695
876	-0.00439749
877	-0.00410624
878	-0.00436872
879	-0.00418707
880	-0.00443301
881	-0.00423178
882	-0.00386962
883	-0.00399945
884	-0.00398489
885	-0.0041192
886	-0.00393098
887	-0.00417024
888	-0.00382198
889	-0.00387391
890	-0.00418802
891	-0.0039554
892	-0.00391534
893	-0.0037907
894	-0.00368265
895	-0.00393122
896	-0.00380115
897	-0.00353408
898	-0.0037254
899	-0.00379184
900	-0.00378849
901	-0.00390657
902	-0.00380073
903	-0.00084271
904	-0.000814236
905	-0.000914104
906	-0.00110912
907	-0.000833756
908	-0.0006105
909	-0.000777405
910	-0.000876795
911	-0.00103224
912	0.00405328
913	0.0377789
914	0.0517676
915	0.0612
916	0.0708738
917	0.0784449
918	0.0837658
919	0.0903989
920	0.096083
921	0.101443
922	0.106441
923	0.109807
924	0.114121
925	0.118437
926	0.121625
927	0.125095
928	0.128423
929	0.132082
930	0.134844
931	0.137407
932	0.140265
933	0.143027
934	0.145702
935	0.148042
936	0.150074
937	0.152765
938	0.155233
939	0.157077
940	0.159399
941	0.161417
942	0.163624
943	0.165665
944	0.167269
945	0.169434
946	0.171134
947	0.172097
948	0.174191
949	0.175811
950	0.177487
951	0.17937
952	0.180395
953	0.182071
954	0.183685
955	0.185166
956	0.186535
957	0.187747
958	0.189229
959	0.190733
960	0.191626
961	0.192882
962	0.194177
963	0.195753
964	0.196706
965	0.197807
966	0.199455
967	0.200391
968	0.20139
969	0.202878
970	0.203811
971	0.205027
972	0.206329
973	0.207333
974	0.208376
975	0.209644
976	0.210353
977	0.211999
978	0.212385
979	0.213391
980	0.214473
981	0.21545
982	0.216452
983	0.217615
984	0.218562
985	0.219518
986	0.22022
987	0.221467
988	0.222398
989	0.223199
990	0.224132
991	0.225176
992	0.226074
993	0.227094
994	0.227479
995	0.228401
996	0.229337
997	0.230437
998	0.230996
999	0.231847
1000	0.232918
1001	0.233824
1002	0.234558
1003	0.235314
1004	0.236418
1005	0.237201
1006	0.237828
1007	0.238411
1008	0.23945
1009	0.240473
1010	0.240985
1011	0.241681
1012	0.2425
1013	0.243673
1014	0.244287
1015	0.244802
1016	0.245583
1017	0.246239
1018	0.246946
1019	0.248076
1020	0.248236
1021	0.24935
1022	0.249951
1023	0.250704
1024	0.251481
1025	0.252046
1026	0.252716
1027	0.253872
1028	0.254423
1029	0.254923
1030	0.255634
1031	0.256126
1032	0.257162
1033	0.258018
1034	0.258594
1035	0.259656
1036	0.259958
1037	0.260687
1038	0.261333
1039	0.262281
1040	0.262934
1041	0.263643
1042	0.264517
1043	0.264774
1044	0.26571
1045	0.266325
1046	0.266862
1047	0.267328
1048	0.26805
1049	0.268934
1050	0.26973
1051	0.270158
1052	0.270687
1053	0.271336
1054	0.272115
1055	0.272782
1056	0.273373
1057	0.273831
1058	0.274539
1059	0.275024
1060	0.275876
1061	0.276469
1062	0.276945
1063	0.277766
1064	0.278133
1065	0.278666
1066	0.279308
1067	0.279571
1068	0.280187
1069	0.280866
1070	0.281251
1071	0.282025
1072	0.282602
1073	0.283055
1074	0.283563
1075	0.28396
1076	0.284862
1077	0.285602
1078	0.2858
1079	0.286153
1080	0.286797
1081	0.287599
1082	0.288062
1083	0.288508
1084	0.289207
1085	0.289842
1086	0.290337
1087	0.290643
1088	0.291525
1089	0.292324
1090	0.292813
1091	0.293207
1092	0.293511
1093	0.294246
1094	0.294677
1095	0.295365
1096	0.296168
1097	0.296452
1098	0.296914
1099	0.297567
1100	0.298097
1101	0.298529
1102	0.299196
1103	0.299454
1104	0.300352
1105	0.300814
1106	0.301558
1107	0.301548
1108	0.302062
1109	0.30275
1110	0.303502
1111	0.3041
1112	0.304235
1113	0.305045
1114	0.305597
1115	0.30602
1116	0.306622
1117	0.30743
1118	0.3076
1119	0.30819
1120	0.308766
1121	0.30914
1122	0.309737
1123	0.310203
1124	0.310932
1125	0.311158
1126	0.31191
1127	0.312247
1128	0.312579
1129	0.313651
1130	0.313834
1131	0.314078
1132	0.315132
1133	0.315035
1134	0.315622
1135	0.316315
1136	0.316806
1137	0.316818
1138	0.317764
1139	0.318338
1140	0.318512
1141	0.319077
1142	0.319791
1143	0.320305
1144	0.320803
1145	0.321033
1146	0.321644
1147	0.322288
1148	0.323048
1149	0.323186
1150	0.323719
1151	0.324235
1152	0.32473
1153	0.32547
1154	0.325688
1155	0.326276
1156	0.326432
1157	0.327018
1158	0.327681
1159	0.328187
1160	0.328391
1161	0.328767
1162	0.329236
1163	0.329809
1164	0.330341
1165	0.330847
1166	0.33133
1167	0.33171
1168	0.332097
1169	0.332686
1170	0.332988
1171	0.333465
1172	0.333902
1173	0.334107
1174	0.334886
1175	0.335094
1176	0.335756
1177	0.336036
1178	0.336589
1179	0.336999
1180	0.337258
1181	0.338203
1182	0.338496
1183	0.338606
1184	0.339247
1185	0.339775
1186	0.3402
1187	0.340616
1188	0.340892
1189	0.341533
1190	0.341711
1191	0.3422
1192	0.342829
1193	0.343245
1194	0.343692
1195	0.344006
1196	0.344087
1197	0.344547
1198	0.3451
1199	0.345584
1200	0.346225
1201	0.346324
1202	0.346502
1203	0.347023
1204	0.347242
1205	0.348075
1206	0.348223
1207	0.348634
1208	0.348733
1209	0.349304
1210	0.350226
1211	0.350074
1212	0.350349
1213	0.350788
1214	0.351361
1215	0.351668
1216	0.352119
1217	0.352297
1218	0.352757
1219	0.35319
1220	0.353319
1221	0.353777
1222	0.354375
1223	0.354611
1224	0.35493
1225	0.35532
1226	0.355423
1227	0.356282
1228	0.356206
1229	0.356823
1230	0.35723
1231	0.35751
1232	0.357985
1233	0.357806
1234	0.358458
1235	0.359086
1236	0.359372
1237	0.359874
1238	0.359758
1239	0.360411
1240	0.360817
1241	0.361105
1242	0.361496
1243	0.361776
1244	0.362446
1245	0.362731
1246	0.362819
1247	0.363451
1248	0.363695
1249	0.364188
1250	0.364514
1251	0.364896
1252	0.365148
1253	0.365328
1254	0.365872
1255	0.36589
1256	0.366646
1257	0.366844
1258	0.366826
1259	0.367438
1260	0.367763
1261	0.368189
1262	0.368571
1263	0.36911
1264	0.369092
1265	0.370128
1266	0.369995
1267	0.37054
1268	0.37113
1269	0.371753
1270	0.371897
1271	0.372533
1272	0.372434
1273	0.373272
1274	0.373432
1275	0.3739
1276	0.374245
1277	0.374745
1278	0.374797
1279	0.375708
1280	0.376063
1281	0.376646
1282	0.376984
1283	0.377403
1284	0.377671
1285	0.378369
1286	0.378648
1287	0.379607
1288	0.379703
1289	0.380318
1290	0.380486
1291	0.381175
1292	0.381878
1293	0.382588
1294	0.383049
1295	0.383565
1296	0.383744
1297	0.384336
1298	0.384956
1299	0.38552
1300	0.386197
1301	0.386776
1302	0.387416
1303	0.387728
1304	0.387913
1305	0.388927
1306	0.389264
1307	0.390272
1308	0.391047
1309	0.391652
1310	0.392376
1311	0.392943
1312	0.39368
1313	0.394394
1314	0.39477
1315	0.395654
1316	0.396436
1317	0.396731
1318	0.397669
1319	0.39822
1320	0.399264
1321	0.399579
1322	0.400626
1323	0.401131
1324	0.401868
1325	0.402253
1326	0.403326
1327	0.403961
1328	0.405174
1329	0.405618
1330	0.406141
1331	0.407328
1332	0.407973
1333	0.408549
1334	0.409387
1335	0.410061
1336	0.411098
1337	0.411851
1338	0.412177
1339	0.413407
1340	0.413645
1341	0.414698
1342	0.415451
1343	0.415916
1344	0.416791
1345	0.417812
1346	0.418598
1347	0.419253
1348	0.420127
1349	0.420719
1350	0.421474
1351	0.42229
1352	0.423281
1353	0.423843
1354	0.424572
1355	0.425711
1356	0.426006
1357	0.427172
1358	0.42787
1359	0.428547
1360	0.429101
1361	0.430002
1362	0.430812
1363	0.431184
1364	0.432264
1365	0.432956
1366	0.433887
1367	0.434331
1368	0.434955
1369	0.436143
1370	0.436773
1371	0.437393
1372	0.438121
1373	0.438904
1374	0.439604
1375	0.440356
1376	0.441271
1377	0.441584
1378	0.442915
1379	0.443239
1380	0.443935
1381	0.444451
1382	0.445339
1383	0.446136
1384	0.44682
1385	0.447235
1386	0.448204
1387	0.449029
1388	0.449391
1389	0.450266
1390	0.450463
1391	0.451561
1392	0.452162
1393	0.452541
1394	0.453206
1395	0.453821
1396	0.454777
1397	0.455317
1398	0.455897
1399	0.456359
1400	0.457
1401	0.45737
1402	0.458399
1403	0.458744
1404	0.459467
1405	0.461654
1406	0.460367
1407	0.461168
1408	0.461626
1409	0.461932
1410	0.462506
1411	0.463403
1412	0.463853
1413	0.464466
1414	0.464783
1415	0.465347
1416	0.465581
1417	0.466176
1418	0.466898
1419	0.467333
1420	0.467902
1421	0.467983
1422	0.468448
1423	0.469233
1424	0.469643
1425	0.470296
1426	0.47041
1427	0.471087
1428	0.471552
1429	0.471789
1430	0.47226
1431	0.472762
1432	0.47328
1433	0.473296
1434	0.473611
1435	0.474283
1436	0.475006
1437	0.475038
1438	0.47604
1439	0.47614
1440	0.476625
1441	0.476931
1442	0.477196
1443	0.477455
1444	0.478145
1445	0.478408
1446	0.479044
1447	0.478688
1448	0.479647
1449	0.47992
1450	0.480296
1451	0.480449
1452	0.480636
1453	0.481259
1454	0.48149
1455	0.482026
1456	0.482244
1457	0.48284
1458	0.482864
1459	0.483259
1460	0.483095
1461	0.483826
1462	0.483947
1463	0.484717
1464	0.484696
1465	0.484986
1466	0.485397
1467	0.485392
1468	0.485953
1469	0.486326
1470	0.487056
1471	0.487065
1472	0.487314
1473	0.48742
1474	0.487494
1475	0.487992
1476	0.488144
1477	0.48829
1478	0.488575
1479	0.488548
1480	0.489037
1481	0.489198
1482	0.489434
1483	0.489565
1484	0.489694
1485	0.489925
1486	0.490212
1487	0.490389
1488	0.490899
1489	0.491019
1490	0.491066
1491	0.490998
1492	0.49168
1493	0.491508
1494	0.492053
1495	0.492393
1496	0.492173
1497	0.492297
1498	0.493003
1499	0.493245
1500	0.492995
1501	0.493278
1502	0.493639
1503	0.493679
1504	0.503167
1505	0.503194
1506	0.503729
1507	0.50398
1508	0.504029
1509	0.501669
1510	0.46832
1511	0.421271
1512	0.368479
1513	0.314575
1514	0.249799
1515	0.200209
1516	0.169295
1517	0.137702
1518	0.116756
1519	0.0983667
1520	0.0852403
1521	0.0760069
1522	0.0658136
1523	0.0584353
1524	0.0513531
1525	0.0462041
1526	0.0422081
1527	0.0371753
1528	0.0333863
1529	0.0311227
1530	0.0278708
1531	0.0255908
1532	0.0238512
1533	0.0220159
1534	0.0207933
1535	0.0189063
1536	0.0175263
1537	0.0166343
1538	0.0153754
1539	0.014186
1540	0.0135796
1541	0.0127349
1542	0.0120524
1543	0.011446
1544	0.0104788
1545	0.00980331
1546	0.00940497
1547	0.00887435
1548	0.00874809
1549	0.00806155
1550	0.00822267
1551	0.00781842
1552	0.00728034
1553	0.00697261
1554	0.00686158
1555	0.00688164
1556	0.00648718
1557	0.00670447
1558	0.00577879
1559	0.00559499
1560	0.00551542
1561	0.00529181
1562	0.00529593
1563	0.00518078
1564	0.00477134
1565	0.00439879
1566	0.00444541
1567	0.00426925
1568	0.00427844
1569	0.0041969
1570	0.00415422
1571	0.00447316
1572	0.004623
1573	0.004369
1574	0.00428847
1575	0.004212
1576	0.00459685
1577	0.00445424
1578	0.0044469
1579	0.00434124
1580	0.00396994
1581	0.00414216
1582	0.00400857
1583	0.0041153
1584	0.00418604
1585	0.0043173
1586	0.00420263
1587	0.00361847
1588	0.00372341
1589	0.00359596
1590	0.00434888
1591	0.0047468
1592	0.00498409
1593	0.00497274
1594	0.0056406
1595	0.00522143
1596	0.00473606
1597	0.0046264
1598	0.00422693
1599	0.00474794
1600	0.00447752
1601	0.00453483
1602	0.00507661
1603	0.0049888
1604	0.00513195
1605	0.00484804
1606	0.00500325
1607	0.00475755
1608	0.0048244
1609	0.00509858
1610	0.00465272
1611	0.00461345
1612	0.00451626
1613	0.00477104
1614	0.00459542
1615	0.00464514
1616	0.0047671
1617	0.00568125
1618	0.00584786
1619	0.00596689
1620	0.0056908
1621	0.00568686
1622	0.00542672
1623	0.00555327
1624	0.00598927
1625	0.00601041
1626	0.00570925
1627	0.0057308
1628	0.00556861
1629	0.00548755
1630	0.00513201
1631	0.00522041
1632	0.00514514
1633	0.00526113
1634	0.00567224
1635	0.00556748
1636	0.0057819
1637	0.00612884
1638	0.00644641
1639	0.006402
1640	0.00616925
1641	0.00618006
1642	0.00608198
1643	0.00633795
1644	0.00624721
1645	0.00626417
1646	0.00643214
1647	0.00659821
1648	0.00661666
1649	0.00635317
1650	0.00630911
1651	0.00652503
1652	0.00643167
1653	0.00626214
1654	0.00648981
1655	0.00644247
1656	0.00675216
1657	0.00695799
1658	0.00695112
1659	0.00653768
1660	0.00667749
1661	0.00660138
1662	0.00692957
1663	0.00699864
1664	0.00732099
1665	0.00715731
1666	0.00731293
1667	0.0074442
1668	0.00784612
1669	0.00792939
1670	0.00755218
1671	0.00724118
1672	0.00741256
1673	0.00753344
1674	0.00755905
1675	0.007802
1676	0.0076431
1677	0.00779609
1678	0.00823873
1679	0.00821479
1680	0.00826827
1681	0.00799786
1682	0.00819067
1683	0.00776499
1684	0.00804287
1685	0.00795315
1686	0.00808561
1687	0.00813145
1688	0.00845255
1689	0.00901445
1690	0.00860895
1691	0.00861635
1692	0.00857665
1693	0.00843321
1694	0.00841954
1695	0.00863145
1696	0.00874135
1697	0.00875627
1698	0.00898675
1699	0.0086619
1700	0.00885095
1701	0.00849947
1702	0.00905444
1703	0.00883005
1704	0.00928916
1705	0.00945595
1706	0.00926624
1707	0.00921431
1708	0.00979113
1709	0.00961431
1710	0.00951618
1711	0.00940556
1712	0.00971812
1713	0.00986378
1714	0.00997558
1715	0.00977215
1716	0.0100913
1717	0.00991314
1718	0.0103551
1719	0.0101482
1720	0.0101739
1721	0.0101864
1722	0.0101902
1723	0.0101464
1724	0.0102838
1725	0.0107025
1726	0.0101744
1727	0.0101519
1728	0.010454
1729	0.0106704
1730	0.0108187
1731	0.0108452
1732	0.0111314
1733	0.0110614
1734	0.0107987
1735	0.0112215
1736	0.0114603
1737	0.0110985
1738	0.011304
1739	0.0110786
1740	0.0113832
1741	0.011511
1742	0.0114664
1743	0.0115941
1744	0.0113409
1745	0.011695
1746	0.011923
1747	0.0118352
1748	0.0116487
1749	0.012173
1750	0.0116715
1751	0.011616
1752	0.0119747
1753	0.0119737
1754	0.0119392
1755	0.0117373
1756	0.0119141
1757	0.0117328
1758	0.012054
1759	0.0118782
1760	0.0117819
1761	0.0117329
1762	0.0115381
1763	0.0120094
1764	0.0119061
1765	0.0120123
1766	0.0120947
1767	0.0121517
1768	0.0120501
1769	0.0123511
1770	0.0118868
1771	0.0120266
1772	0.0119208
1773	0.012024
1774	0.0125028
1775	0.0119836
1776	0.0123602
1777	0.0124131
1778	0.0125519
1779	0.0125386
1780	0.012156
1781	0.0125375
1782	0.012571
1783	0.0126822
1784	0.0129861
1785	0.0124256
1786	0.0124571
1787	0.0125741
1788	0.0125632
1789	0.012278
1790	0.012268
1791	0.0122159
1792	0.0126991
1793	0.012282
1794	0.0123619
1795	0.0124418
1796	0.01251
1797	0.0123844
1798	0.0126249
1799	0.0126082
1800	0.0126624
1801	0.0127492
1802	0.0127303
1803	0.0126906
1804	0.0128786
1805	0.0116415
1806	0.0118168
1807	0.0115747
1808	0.011278
1809	0.0114978
1810	0.0117711
1811	0.0116553
1812	0.0117453
1813	0.011392
1814	0.0114153
1815	0.011614
1816	0.0168821
1817	0.0617149
1818	0.0800531
1819	0.0965133
1820	0.108535
1821	0.119803
1822	0.128995
1823	0.135717
1824	0.144235
1825	0.151212
1826	0.156556
1827	0.163255
1828	0.168805
1829	0.174669
1830	0.179827
1831	0.183738
1832	0.188397
1833	0.193017
1834	0.197608
1835	0.201152
1836	0.204352
1837	0.208608
1838	0.211944
1839	0.215035
1840	0.218707
1841	0.222039
1842	0.225097
1843	0.227984
1844	0.231017
1845	0.23384
1846	0.236511
1847	0.238797
1848	0.241361
1849	0.2441
1850	0.246697
1851	0.249138
1852	0.250852
1853	0.253336
1854	0.255616
1855	0.257658
1856	0.259668
1857	0.261745
1858	0.264104
1859	0.266178
1860	0.267747
1861	0.269886
1862	0.271511
1863	0.273894
1864	0.275279
1865	0.277103
1866	0.278891
1867	0.280504
1868	0.281609
1869	0.283579
1870	0.285325
1871	0.286853
1872	0.288787
1873	0.289828
1874	0.291451
1875	0.293151
1876	0.294715
1877	0.29623
1878	0.297202
1879	0.298785
1880	0.300581
1881	0.301706
1882	0.303123
1883	0.30402
1884	0.305963
1885	0.307051
1886	0.308263
1887	0.309486
1888	0.310982
1889	0.312126
1890	0.313424
1891	0.3145
1892	0.315887
1893	0.317157
1894	0.317885
1895	0.3197
1896	0.320497
1897	0.321793
1898	0.322842
1899	0.324037
1900	0.324968
1901	0.326172
1902	0.326912
1903	0.328265
1904	0.3292
1905	0.33061
1906	0.331362
1907	0.332003
1908	0.333219
1909	0.334076
1910	0.334761
1911	0.335931
1912	0.336932
1913	0.337982
1914	0.338998
1915	0.33976
1916	0.341004
1917	0.341656
1918	0.342325
1919	0.343473
1920	0.344652
1921	0.345183
1922	0.346558
1923	0.346932
1924	0.348252
1925	0.348724
1926	0.349947
1927	0.350521
1928	0.351115
1929	0.351978
1930	0.352828
1931	0.353711
1932	0.354346
1933	0.355129
1934	0.356053
1935	0.356514
1936	0.357831
1937	0.358039
1938	0.358961
1939	0.359908
1940	0.360848
1941	0.361378
1942	0.362013
1943	0.362512
1944	0.363384
1945	0.36395
1946	0.3647
1947	0.365658
1948	0.366211
1949	0.366848
1950	0.367634
1951	0.368204
1952	0.368691
1953	0.369308
1954	0.369825
1955	0.370752
1956	0.371032
1957	0.371688
1958	0.37226
1959	0.372872
1960	0.373569
1961	0.37401
1962	0.374671
1963	0.375207
1964	0.375782
1965	0.375974
1966	0.376652
1967	0.377492
1968	0.377836
1969	0.378982
1970	0.379211
1971	0.379407
1972	0.380214
1973	0.380645
1974	0.381368
1975	0.381991
1976	0.382371
1977	0.382891
1978	0.383359
1979	0.383835
1980	0.384704
1981	0.384636
1982	0.385341
1983	0.385852
1984	0.386723
1985	0.387005
1986	0.3872
1987	0.388012
1988	0.38839
1989	0.388573
1990	0.389654
1991	0.389681
1992	0.390444
1993	0.390884
1994	0.39118
1995	0.391807
1996	0.392064
1997	0.392574
1998	0.39343
1999	0.39374
[truncated: 3,413 more rows]

## Sheet: Figure 3B
Time (s)	Abs.
0	0.0462726
1	0.0464512
2	0.046342
3	0.0460433
4	0.0455851
5	0.0453234
6	0.0449785
7	0.0445801
8	0.0442285
9	0.0440632
10	0.0441096
11	0.0440144
12	0.0440245
13	0.0438107
14	0.0442043
15	0.0437571
16	0.0435706
17	0.0430467
18	0.0431262
19	0.0428889
20	0.0429579
21	0.0421703
22	0.0427862
23	0.0427103
24	0.0428404
25	0.0424587
26	0.0425629
27	0.0424191
28	0.0422981
29	0.0419803
30	0.0416063
31	0.0419698
32	0.0416576
33	0.0420109
34	0.0419554
35	0.0409973
36	0.0410856
37	0.0406181
38	0.0401073
39	0.0402026
40	0.0401121
41	0.0400094
42	0.0395561
43	0.0399409
44	0.0401016
45	0.0397709
46	0.0400906
47	0.0406413
48	0.0401022
49	0.0404579
50	0.0405275
51	0.0408229
52	0.0409541
53	0.0408054
54	0.0409928
55	0.0407814
56	0.040849
57	0.0408168
58	0.0409673
59	0.040959
60	0.0407885
61	0.0411479
62	0.0410728
63	0.0413644
64	0.0412731
65	0.0413469
66	0.0414459
67	0.0415662
68	0.041408
69	0.0414114
70	0.0419804
71	0.0421765
72	0.0416635
73	0.0421474
74	0.0413164
75	0.041969
76	0.0420624
77	0.0421453
78	0.0425327
79	0.0423572
80	0.0423624
81	0.0420853
82	0.0422839
83	0.0426393
84	0.0425944
85	0.0427218
86	0.0426223
87	0.0427489
88	0.0427209
89	0.0429028
90	0.0429351
91	0.0433437
92	0.0434957
93	0.0436142
94	0.0434843
95	0.0437547
96	0.0437679
97	0.0437511
98	0.0441136
99	0.0443444
100	0.044399
101	0.0443369
102	0.0446951
103	0.0447622
104	0.0453345
105	0.0455692
106	0.0458462
107	0.046014
108	0.0461138
109	0.0463264
110	0.0466611
111	0.0470168
112	0.0474134
113	0.0481591
114	0.0481811
115	0.0486584
116	0.0487648
117	0.0494417
118	0.0496352
119	0.0499927
120	0.0504023
121	0.0505623
122	0.05139
123	0.051945
124	0.0522669
125	0.0527803
126	0.0532613
127	0.0542321
128	0.0551661
129	0.0552267
130	0.0557017
131	0.05588
132	0.0564779
133	0.0575218
134	0.0579861
135	0.0586882
136	0.0590702
137	0.0595353
138	0.060087
139	0.0606578
140	0.0610597
141	0.0620999
142	0.0626464
143	0.0630296
144	0.063936
145	0.0643902
146	0.0650335
147	0.0653956
148	0.0661402
149	0.0672375
150	0.0680504
151	0.0689345
152	0.0698817
153	0.0704528
154	0.0712462
155	0.072194
156	0.0734032
157	0.0745486
158	0.0754941
159	0.0763551
160	0.0775261
161	0.078331
162	0.0797799
163	0.0807542
164	0.0815739
165	0.0823626
166	0.0833586
167	0.0845309
168	0.0852124
169	0.0865172
170	0.0879843
171	0.0885766
172	0.0903895
173	0.0909972
174	0.0920658
175	0.093185
176	0.0942754
177	0.0955133
178	0.0966043
179	0.0977445
180	0.0987369
181	0.0998398
182	0.100817
183	0.102147
184	0.103366
185	0.104534
186	0.105738
187	0.106999
188	0.108064
189	0.109347
190	0.110323
191	0.111481
192	0.112075
193	0.113267
194	0.114494
195	0.115307
196	0.116529
197	0.117354
198	0.118687
199	0.120153
200	0.120757
201	0.122074
202	0.123231
203	0.124375
204	0.125449
205	0.126624
206	0.128433
207	0.129341
208	0.130491
209	0.131752
210	0.133145
211	0.134102
212	0.13538
213	0.136467
214	0.137481
215	0.13874
216	0.139372
217	0.140881
218	0.141985
219	0.142976
220	0.144318
221	0.145326
222	0.146677
223	0.14787
224	0.148874
225	0.150119
226	0.150929
227	0.151875
228	0.153402
229	0.153633
230	0.155358
231	0.156347
232	0.15763
233	0.158929
234	0.159881
235	0.160864
236	0.161978
237	0.162717
238	0.16396
239	0.165075
240	0.166149
241	0.167251
242	0.16796
243	0.168992
244	0.170032
245	0.170671
246	0.172059
247	0.172869
248	0.173864
249	0.175176
250	0.175921
251	0.176612
252	0.178038
253	0.178829
254	0.179618
255	0.180973
256	0.182372
257	0.182726
258	0.183608
259	0.18429
260	0.185156
261	0.186446
262	0.187233
263	0.188028
264	0.188958
265	0.18949
266	0.190432
267	0.191884
268	0.19248
269	0.193434
270	0.194071
271	0.194792
272	0.195949
273	0.197351
274	0.197834
275	0.19888
276	0.200025
277	0.2008
278	0.201742
279	0.202538
280	0.203139
281	0.203888
282	0.204927
283	0.205835
284	0.206366
285	0.207582
286	0.208012
287	0.209143
288	0.210247
289	0.210621
290	0.211819
291	0.212805
292	0.213284
293	0.214174
294	0.215113
295	0.215856
296	0.216537
297	0.217193
298	0.217755
299	0.218691
300	0.21943
301	0.220072
302	0.221374
303	0.221848
304	0.222748
305	0.223539
306	0.224406
307	0.224607
308	0.225589
309	0.22609
310	0.226978
311	0.2272
312	0.228123
313	0.228812
314	0.229112
315	0.230102
316	0.230442
317	0.231625
318	0.232264
319	0.233038
320	0.233543
321	0.234699
322	0.235263
323	0.23553
324	0.236442
325	0.237109
326	0.237232
327	0.237929
328	0.238211
329	0.239028
330	0.239597
331	0.240048
332	0.240704
333	0.241126
334	0.241552
335	0.242238
336	0.242735
337	0.243227
338	0.244053
339	0.244334
340	0.245015
341	0.245828
342	0.246633
343	0.246797
344	0.247265
345	0.247759
346	0.248366
347	0.24916
348	0.249918
349	0.250515
350	0.251409
351	0.251889
352	0.252024
353	0.252841
354	0.25351
355	0.253493
356	0.254253
357	0.254765
358	0.255056
359	0.255574
360	0.256188
361	0.256357
362	0.256883
363	0.25693
364	0.257921
365	0.258485
366	0.259192
367	0.259604
368	0.260072
369	0.260463
370	0.260914
371	0.261193
372	0.261745
373	0.262247
374	0.262693
375	0.263147
376	0.263052
377	0.263969
378	0.264525
379	0.264814
380	0.265249
381	0.265334
382	0.265746
383	0.266286
384	0.266377
385	0.266949
386	0.267406
387	0.267974
388	0.268689
389	0.268879
390	0.269528
391	0.26967
392	0.270066
393	0.270647
394	0.270645
395	0.271134
396	0.27134
397	0.271498
398	0.271719
399	0.272099
400	0.272756
401	0.273277
402	0.273735
403	0.27407
404	0.274356
405	0.27472
406	0.274792
407	0.275176
408	0.275425
409	0.275788
410	0.276655
411	0.276899
412	0.277068
413	0.277668
414	0.277911
415	0.27824
416	0.278137
417	0.278912
418	0.27891
419	0.279718
420	0.279756
421	0.279951
422	0.28053
423	0.280671
424	0.281222
425	0.281031
426	0.28152
427	0.281681
428	0.281998
429	0.282444
430	0.282985
431	0.283096
432	0.28339
433	0.283327
434	0.2836
435	0.28452
436	0.285024
437	0.285266
438	0.285189
439	0.28554
440	0.285875
441	0.286037
442	0.286334
443	0.286408
444	0.286623
445	0.287173
446	0.287437
447	0.287882
448	0.287658
449	0.28844
450	0.288362
451	0.288797
452	0.289034
453	0.289248
454	0.289951
455	0.290077
456	0.289894
457	0.290149
458	0.290287
459	0.290918
460	0.290851
461	0.29138
462	0.291299
463	0.291481
464	0.291678
465	0.292198
466	0.292526
467	0.292687
468	0.292914
469	0.293196
470	0.293366
471	0.293538
472	0.293631
473	0.294005
474	0.294255
475	0.294891
476	0.295366
477	0.295332
478	0.295609
479	0.295907
480	0.296764
481	0.296505
482	0.296449
483	0.296812
484	0.296737
485	0.296886
486	0.29667
487	0.29727
488	0.297435
489	0.297758
490	0.298087
491	0.297654
492	0.298092
493	0.298146
494	0.298543
495	0.298941
496	0.299614
497	0.299958
498	0.300033
499	0.299865
500	0.300548
501	0.300426
502	0.300517
503	0.300707
504	0.301128
505	0.301092
506	0.301125
507	0.301725
508	0.301837
509	0.302101
510	0.302058
511	0.301841
512	0.302173
513	0.302567
514	0.302893
515	0.302959
516	0.303059
517	0.303483
518	0.303692
519	0.303648
520	0.30385
521	0.303935
522	0.304157
523	0.304328
524	0.304272
525	0.304999
526	0.304896
527	0.304848
528	0.304957
529	0.305027
530	0.305271
531	0.305282
532	0.305698
533	0.305751
534	0.30557
535	0.306252
536	0.306225
537	0.30649
538	0.306696
539	0.306429
540	0.306943
541	0.306999
542	0.307139
543	0.307428
544	0.307954
545	0.308059
546	0.308024
547	0.30848
548	0.308713
549	0.308424
550	0.308649
551	0.308884
552	0.30908
553	0.309374
554	0.308971
555	0.309314
556	0.309419
557	0.309364
558	0.309602
559	0.310104
560	0.309961
561	0.31032
562	0.310446
563	0.310863
564	0.31097
565	0.31109
566	0.310851
567	0.311284
568	0.311561
569	0.311522
570	0.311364
571	0.31148
572	0.311894
573	0.311746
574	0.311912
575	0.312022
576	0.312054
577	0.312206
578	0.312396
579	0.31262
580	0.312565
581	0.313208
582	0.312779
583	0.313176
584	0.313221
585	0.313211
586	0.313481
587	0.31343
588	0.314051
589	0.314189
590	0.314406
591	0.313813
592	0.314355
593	0.314449
594	0.314322
595	0.314811
596	0.314761
597	0.314748
598	0.315053
599	0.314897
600	0.315443
601	0.330449
602	0.330774
603	0.330288
604	0.330718
605	0.330625
606	0.330631
607	0.330369
608	0.330169
609	0.330062
610	0.32962
611	0.328686
612	0.328663
613	0.327943
614	0.326414
615	0.325317
616	0.324453
617	0.324162
618	0.323175
619	0.321316
620	0.319993
621	0.319161
622	0.318183
623	0.317269
624	0.315264
625	0.313922
626	0.312655
627	0.311793
628	0.309884
629	0.308523
630	0.307004
631	0.305753
632	0.304289
633	0.303055
634	0.301527
635	0.300376
636	0.298796
637	0.297276
638	0.295945
639	0.294749
640	0.292738
641	0.291217
642	0.289465
643	0.287889
644	0.28631
645	0.284413
646	0.282756
647	0.281453
648	0.279573
649	0.277852
650	0.27584
651	0.273593
652	0.27267
653	0.270205
654	0.268408
655	0.267289
656	0.2651
657	0.263055
658	0.261216
659	0.259271
660	0.257753
661	0.255287
662	0.253711
663	0.251776
664	0.250043
665	0.24816
666	0.245982
667	0.244373
668	0.242862
669	0.240804
670	0.238634
671	0.236942
672	0.234996
673	0.233742
674	0.231298
675	0.229957
676	0.228218
677	0.226315
678	0.224245
679	0.221957
680	0.220441
681	0.218733
682	0.217012
683	0.215098
684	0.213279
685	0.211802
686	0.20995
687	0.208465
688	0.206868
689	0.204872
690	0.203003
691	0.201482
692	0.199616
693	0.198002
694	0.196717
695	0.194658
696	0.193309
697	0.191468
698	0.189921
699	0.188696
700	0.186485
701	0.184867
702	0.183708
703	0.181905
704	0.180395
705	0.178747
706	0.177666
707	0.176165
708	0.174327
709	0.172834
710	0.171298
711	0.169648
712	0.168002
713	0.166735
714	0.165485
715	0.164469
716	0.162668
717	0.161312
718	0.160122
719	0.158792
720	0.157048
721	0.155609
722	0.154594
723	0.153423
724	0.152236
725	0.150944
726	0.14985
727	0.148856
728	0.147565
729	0.146138
730	0.144915
731	0.143593
732	0.142061
733	0.140846
734	0.139608
735	0.138655
736	0.137484
737	0.136218
738	0.135043
739	0.134277
740	0.133013
741	0.131985
742	0.130782
743	0.129704
744	0.129053
745	0.127862
746	0.126945
747	0.125487
748	0.124559
749	0.123577
750	0.122607
751	0.121775
752	0.121245
753	0.120234
754	0.119167
755	0.118113
756	0.117167
757	0.116481
758	0.115536
759	0.114874
760	0.113895
761	0.113122
762	0.11222
763	0.111443
764	0.110534
765	0.110164
766	0.109182
767	0.108839
768	0.107824
769	0.107119
770	0.106567
771	0.105736
772	0.104841
773	0.104186
774	0.103782
775	0.102627
776	0.102444
777	0.101488
778	0.101244
779	0.10055
780	0.0999312
781	0.0996346
782	0.0986091
783	0.0981506
784	0.0973949
785	0.0971079
786	0.0964744
787	0.0961002
788	0.0953342
789	0.0950921
790	0.094449
791	0.0940425
792	0.0934353
793	0.0926836
794	0.0925069
795	0.0925369
796	0.0916986
797	0.0912462
798	0.0908713
799	0.0902315
800	0.0900852
801	0.089745
802	0.089464
803	0.0890262
804	0.0881941
805	0.0880066
806	0.0878849
807	0.0875564
808	0.0871925
809	0.0869282
810	0.0864542
811	0.0864796
812	0.0858335
813	0.0852785
814	0.0851357
815	0.0848007
816	0.0847923
817	0.0843972
818	0.0841789
819	0.0840145
820	0.0838269
821	0.0837598
822	0.0837209
823	0.0833762
824	0.0828111
825	0.0829103
826	0.0826678
827	0.0821368
828	0.0820139
829	0.082179
830	0.0819823
831	0.0813194
832	0.0814829
833	0.080861
834	0.0804466
835	0.08011
836	0.0800257
837	0.0800963
838	0.0796931
839	0.0794044
840	0.0791362
841	0.0793548
842	0.0790343
843	0.0789882
844	0.0786205
845	0.0787751
846	0.0786226
847	0.0785074
848	0.0783329
849	0.0781002
850	0.0780248
851	0.0778822
852	0.0773144
853	0.0770776
854	0.0767628
855	0.0770656
856	0.0766385
857	0.0765168
858	0.076582
859	0.0763716
860	0.076054
861	0.0759024
862	0.0761127
863	0.0760578
864	0.0758134
865	0.0758347
866	0.0755847
867	0.075393
868	0.0752404
869	0.0752286
870	0.075169
871	0.0751811
872	0.074945
873	0.0751058
874	0.074532
875	0.0745486
876	0.0743547
877	0.07442
878	0.0740998
879	0.0740233
880	0.0742047
881	0.0737758
882	0.0739278
883	0.0738249
884	0.0738473
885	0.0743167
886	0.0742153
887	0.0743335
888	0.0742272
889	0.0741905
890	0.0743925
891	0.0736001
892	0.0735019
893	0.0730489
894	0.0729309
895	0.0727335
896	0.0726146
897	0.0727101
898	0.072195
899	0.0721949
900	0.0724316
901	0.0722256
902	0.0720165
903	0.0721145
904	0.0718381
905	0.0722457
906	0.0719942
907	0.0719406
908	0.0717571
909	0.071471
910	0.0718549
911	0.0719948
912	0.0718885
913	0.0716529
914	0.0717176
915	0.0713857
916	0.071171
917	0.0711207
918	0.071531
919	0.0715504
920	0.0710556
921	0.0709484
922	0.0710684
923	0.0711237
924	0.0706317
925	0.0708117
926	0.0709532
927	0.0708051
928	0.0707657
929	0.070392
930	0.0704833
931	0.0703338
932	0.0703635
933	0.070296
934	0.070069
935	0.0702241
936	0.0701342
937	0.069941
938	0.0700747
939	0.069755
940	0.0699585
941	0.0696449
942	0.0696101
943	0.0698374
944	0.0695976
945	0.069512
946	0.0697213
947	0.069557
948	0.0696009
949	0.0698222
950	0.069582
951	0.0690233
952	0.0697385
953	0.0692205
954	0.0696019
955	0.0693973
956	0.0692555
957	0.069398
958	0.0689992
959	0.069451
960	0.0691761
961	0.0690358
962	0.0688349
963	0.0688811
964	0.0688795
965	0.0688672
966	0.0688342
967	0.0686295
968	0.0688425
969	0.069232
970	0.0689035
971	0.0689747
972	0.0685237
973	0.0681686
974	0.0682058
975	0.0682604
976	0.0679377
977	0.0679155
978	0.0681892
979	0.0680293
980	0.0682802
981	0.068123
982	0.0675479
983	0.0675196
984	0.0677033
985	0.0675964
986	0.0678787
987	0.0678877
988	0.0677258
989	0.0676432
990	0.067739
991	0.0677597
992	0.0680067
993	0.0675164
994	0.067683
995	0.0680696
996	0.0678488
997	0.0676274
998	0.067553
999	0.0674416
1000	0.0677239
1001	0.067259
1002	0.0673396
1003	0.0673041
1004	0.0671092
1005	0.0669989
1006	0.0670356
1007	0.0668745
1008	0.0665031
1009	0.0667147
1010	0.0666651
1011	0.0666805
1012	0.0670267
1013	0.0670167
1014	0.0669397
1015	0.0669928
1016	0.067356
1017	0.0669937
1018	0.0667985
1019	0.0668665
1020	0.0668744
1021	0.0669632
1022	0.0666455
1023	0.0668659
1024	0.0665956
1025	0.0666199
1026	0.0669382
1027	0.0667609
1028	0.0668453
1029	0.0665365
1030	0.0663016
1031	0.0669124
1032	0.0667261
1033	0.066527
1034	0.0664913
1035	0.0664067
1036	0.0663633
1037	0.0666747
1038	0.0665189
1039	0.0660909
1040	0.0663006
1041	0.0663912
1042	0.0665901
1043	0.066063
1044	0.0667298
1045	0.066446
1046	0.0664512
1047	0.0665691
1048	0.0665505
1049	0.0663569
1050	0.0661869
1051	0.0661437
1052	0.0660807
1053	0.066136
1054	0.0663069
1055	0.0659179
1056	0.0658285
1057	0.0663023
1058	0.0659147
1059	0.065606
1060	0.0658893
1061	0.0658393
1062	0.0654542
1063	0.065835
1064	0.0657212
1065	0.0660325
1066	0.0656494
1067	0.0657189
1068	0.0658616
1069	0.0656864
1070	0.0657624
1071	0.0656371
1072	0.0656251
1073	0.0657174
1074	0.0655674
1075	0.0656071
1076	0.0653443
1077	0.0657796
1078	0.0657943
1079	0.0659683
1080	0.0658206
1081	0.0657082
1082	0.0655133
1083	0.0654711
1084	0.0654699
1085	0.0652982
1086	0.0655296
1087	0.06552
1088	0.065159
1089	0.0649224
1090	0.0650687
1091	0.0650537
1092	0.0649942
1093	0.0646537
1094	0.0651765
1095	0.0648352
1096	0.0650736
1097	0.0651417
1098	0.0653625
1099	0.0656028
1100	0.0654954
1101	0.0652869
1102	0.0651447
1103	0.0650773
1104	0.0648863
1105	0.0648788
1106	0.0649335
1107	0.064992
1108	0.0649373
1109	0.0649303
1110	0.0649841
1111	0.0650028
1112	0.0650308
1113	0.0646244
1114	0.0648992
1115	0.0648052
1116	0.0646886
1117	0.0647535
1118	0.0649437
1119	0.0647128
1120	0.0649779
1121	0.0651396
1122	0.0648108
1123	0.0646319
1124	0.0646484
1125	0.0651665
1126	0.0649825
1127	0.0650409
1128	0.0645721
1129	0.0647955
1130	0.0646679
1131	0.0643871
1132	0.064211
1133	0.0643917
1134	0.0644231
1135	0.0643585
1136	0.0647873
1137	0.0647061
1138	0.0646889
1139	0.0646823
1140	0.0645967
1141	0.0646801
1142	0.0642887
1143	0.0641167
1144	0.064155
1145	0.064267
1146	0.0644612
1147	0.0645153
1148	0.0643797
1149	0.0644494
1150	0.0643449
1151	0.0644778
1152	0.0644492
1153	0.064314
1154	0.0642728
1155	0.064189
1156	0.0642963
1157	0.0641601
1158	0.064264
1159	0.0643104
1160	0.0643482
1161	0.0641546
1162	0.0639445
1163	0.0640545
1164	0.0639647
1165	0.063836
1166	0.0639564
1167	0.0641795
1168	0.0642131
1169	0.0642816
1170	0.0647876
1171	0.0646355
1172	0.0639296
1173	0.0640824
1174	0.0642533
1175	0.0642335
1176	0.064241
1177	0.0639087
1178	0.0639128
1179	0.0642775
1180	0.0642101
1181	0.0641029
1182	0.0642138
1183	0.0640519
1184	0.0641908
1185	0.0644049
1186	0.0641147
1187	0.0641237
1188	0.0643169
1189	0.0644116
1190	0.06432
1191	0.0643637
1192	0.0647134
1193	0.0639801
1194	0.0643135
1195	0.0641257
1196	0.0639416
1197	0.0640195
1198	0.0639039
1199	0.0637131
1200	0.063687
1201	0.0069789
1202	0.0634804
1203	0.0633984
1204	0.0634602
1205	0.0634612
1206	0.0633563
1207	0.0636431
1208	0.0633608
1209	0.0633568
1210	0.0633836
1211	0.0633393
1212	0.062744
1213	0.0627371
1214	0.0622352
1215	0.0622597
1216	0.0620136
1217	0.0615261
1218	0.0615834
1219	0.0615898
1220	0.0614819
1221	0.0616579
1222	0.0620354
1223	0.0626441
1224	0.0627409
1225	0.0632977
1226	0.0633388
1227	0.063424
1228	0.0640857
1229	0.0647763
1230	0.0647659
1231	0.0648807
1232	0.0652723
1233	0.0657323
1234	0.0657491
1235	0.0660728
1236	0.0665013
1237	0.0664229
1238	0.0667042
1239	0.067223
1240	0.067175
1241	0.067385
1242	0.0676119
1243	0.0675659
1244	0.0681452
1245	0.0685137
1246	0.0690546
1247	0.0693694
1248	0.0697101
1249	0.0698188
1250	0.0699925
1251	0.0701311
1252	0.0702535
1253	0.0707256
1254	0.070818
1255	0.0715371
1256	0.0716614
1257	0.0718881
1258	0.0722575
1259	0.0726127
1260	0.0733786
1261	0.0736277
1262	0.0738054
1263	0.0743217
1264	0.0744174
1265	0.0752131
1266	0.07527
1267	0.0754492
1268	0.0762716
1269	0.0767753
1270	0.0768225
1271	0.0776275
1272	0.0773834
1273	0.0780925
1274	0.0782668
1275	0.0792746
1276	0.0792154
1277	0.0796944
1278	0.0803179
1279	0.0810067
1280	0.0811698
1281	0.0817892
1282	0.0820186
1283	0.0829854
1284	0.0831254
1285	0.0836175
1286	0.0840742
1287	0.0859648
1288	0.0853349
1289	0.085887
1290	0.0860598
1291	0.0868162
1292	0.087359
1293	0.0879491
1294	0.0887744
1295	0.0890404
1296	0.0898733
1297	0.08996
1298	0.0910145
1299	0.0921568
1300	0.092253
1301	0.0926536
1302	0.0934464
1303	0.0940307
1304	0.0946865
1305	0.0954867
1306	0.0958094
1307	0.0964852
1308	0.0970413
1309	0.09744
1310	0.0980636
1311	0.0984195
1312	0.0990878
1313	0.0998919
1314	0.100375
1315	0.101135
1316	0.101717
1317	0.102336
1318	0.102785
1319	0.10337
1320	0.103971
1321	0.104891
1322	0.105575
1323	0.106184
1324	0.106172
1325	0.107234
1326	0.107757
1327	0.108352
1328	0.109198
1329	0.109953
1330	0.110126
1331	0.110789
1332	0.111308
1333	0.112611
1334	0.113569
1335	0.114133
1336	0.114495
1337	0.115212
1338	0.116027
1339	0.116669
1340	0.116987
1341	0.117825
1342	0.118648
1343	0.119198
1344	0.119633
1345	0.120589
1346	0.120918
1347	0.121838
1348	0.122319
1349	0.123267
1350	0.123624
1351	0.124394
1352	0.12499
1353	0.125894
1354	0.126066
1355	0.126879
1356	0.127492
1357	0.12814
1358	0.128837
1359	0.129697
1360	0.130575
1361	0.131441
1362	0.131728
1363	0.131973
1364	0.132714
1365	0.133285
1366	0.133892
1367	0.134486
1368	0.135237
1369	0.135912
1370	0.136762
1371	0.137107
1372	0.137986
1373	0.138597
1374	0.139345
1375	0.140251
1376	0.140599
1377	0.140919
1378	0.141803
1379	0.142853
1380	0.143095
1381	0.143792
1382	0.144492
1383	0.145009
1384	0.145684
1385	0.146179
1386	0.146473
1387	0.147529
1388	0.148048
1389	0.148934
1390	0.149459
1391	0.150075
1392	0.150647
1393	0.151219
1394	0.151727
1395	0.152739
1396	0.153373
1397	0.154146
1398	0.15486
1399	0.155295
1400	0.155428
1401	0.156303
1402	0.157167
1403	0.157748
1404	0.15827
1405	0.158856
1406	0.159606
1407	0.15978
1408	0.160256
1409	0.161294
1410	0.161774
1411	0.162512
1412	0.163565
1413	0.163733
1414	0.164425
1415	0.165437
1416	0.166103
1417	0.166213
1418	0.167149
1419	0.167789
1420	0.168732
1421	0.169056
1422	0.169855
1423	0.170427
1424	0.171238
1425	0.171454
1426	0.172536
1427	0.172841
1428	0.173321
1429	0.173898
1430	0.174312
1431	0.175159
1432	0.175848
1433	0.17643
1434	0.177454
1435	0.178062
1436	0.178978
1437	0.17951
1438	0.180082
1439	0.180693
1440	0.181118
1441	0.181866
1442	0.182297
1443	0.183004
1444	0.183679
1445	0.184267
1446	0.18542
1447	0.186035
1448	0.186442
1449	0.187343
1450	0.187868
1451	0.188554
1452	0.189186
1453	0.190114
1454	0.190507
1455	0.191479
1456	0.192064
1457	0.193123
1458	0.193733
1459	0.194231
1460	0.194958
1461	0.195579
1462	0.195954
1463	0.19697
1464	0.197909
1465	0.198749
1466	0.198694
1467	0.199616
1468	0.200459
1469	0.200852
1470	0.201315
1471	0.201965
1472	0.202769
1473	0.203404
1474	0.204277
1475	0.205377
1476	0.206073
1477	0.206854
1478	0.207549
1479	0.208081
1480	0.208833
1481	0.209291
1482	0.209965
1483	0.210643
1484	0.211435
1485	0.211993
1486	0.212565
1487	0.213329
1488	0.213951
1489	0.21474
1490	0.215345
1491	0.215982
1492	0.216706
1493	0.217221
1494	0.217814
1495	0.218383
1496	0.219338
1497	0.220014
1498	0.220824
1499	0.221431
1500	0.222041
1501	0.222845
1502	0.223357
1503	0.223794
1504	0.224665
1505	0.225564
1506	0.226344
1507	0.226819
1508	0.227279
1509	0.227495
1510	0.228405
1511	0.229492
1512	0.229734
1513	0.230014
1514	0.231018
1515	0.231768
1516	0.232504
1517	0.233172
1518	0.233594
1519	0.234267
1520	0.234801
1521	0.235534
1522	0.236512
1523	0.237099
1524	0.237767
1525	0.23835
1526	0.238977
1527	0.239589
1528	0.239953
1529	0.240383
1530	0.241432
1531	0.242044
1532	0.24212
1533	0.242908
1534	0.243838
1535	0.244511
1536	0.245095
1537	0.245872
1538	0.24632
1539	0.247033
1540	0.247612
1541	0.248442
1542	0.248988
1543	0.249817
1544	0.250412
1545	0.250571
1546	0.250972
1547	0.251813
1548	0.252524
1549	0.253115
1550	0.253217
1551	0.254323
1552	0.254083
1553	0.255376
1554	0.256135
1555	0.256343
1556	0.257324
1557	0.257883
1558	0.258209
1559	0.25836
1560	0.258795
1561	0.259323
1562	0.259615
1563	0.260309
1564	0.261081
1565	0.261752
1566	0.261893
1567	0.262527
1568	0.263027
1569	0.263583
1570	0.264144
1571	0.264828
1572	0.265132
1573	0.265733
1574	0.265879
1575	0.266764
1576	0.267046
1577	0.267276
1578	0.267959
1579	0.268497
1580	0.269261
1581	0.2699
1582	0.270228
1583	0.270493
1584	0.271291
1585	0.271832
1586	0.27193
1587	0.272508
1588	0.272751
1589	0.27333
1590	0.273937
1591	0.274143
1592	0.274445
1593	0.274946
1594	0.275855
1595	0.276212
1596	0.27625
1597	0.276857
1598	0.277587
1599	0.277898
1600	0.278421
1601	0.278803
1602	0.279124
1603	0.279523
1604	0.27981
1605	0.28036
1606	0.281255
1607	0.281394
1608	0.281565
1609	0.282174
1610	0.282694
1611	0.282844
1612	0.283406
1613	0.28386
1614	0.284385
1615	0.284878
1616	0.285325
1617	0.285724
1618	0.285923
1619	0.28646
1620	0.287062
1621	0.287625
1622	0.28799
1623	0.288672
1624	0.288361
1625	0.28882
1626	0.289113
1627	0.289769
1628	0.290144
1629	0.290802
1630	0.291023
1631	0.291045
1632	0.291692
1633	0.292009
1634	0.292472
1635	0.292601
1636	0.292975
1637	0.293397
1638	0.29392
1639	0.294144
1640	0.294711
1641	0.294601
1642	0.295352
1643	0.295463
1644	0.295991
1645	0.296353
1646	0.296429
1647	0.297022
1648	0.297226
1649	0.297783
1650	0.298092
1651	0.298491
1652	0.298645
1653	0.299158
1654	0.29954
1655	0.299838
1656	0.300523
1657	0.30082
1658	0.301141
1659	0.301506
1660	0.301772
1661	0.301716
1662	0.302246
1663	0.302613
1664	0.302472
1665	0.303131
1666	0.303278
1667	0.303568
1668	0.30362
1669	0.303987
1670	0.304546
1671	0.304766
1672	0.305211
1673	0.305123
1674	0.30511
1675	0.305872
1676	0.30628
1677	0.306874
1678	0.307101
1679	0.307575
1680	0.307653
1681	0.307801
1682	0.308263
1683	0.308574
1684	0.309089
1685	0.309665
1686	0.309643
1687	0.310223
1688	0.310128
1689	0.311071
1690	0.310996
1691	0.31091
1692	0.311266
1693	0.310972
1694	0.311467
1695	0.312211
1696	0.312294
1697	0.31245
1698	0.312907
1699	0.31298
1700	0.312916
1701	0.313578
1702	0.314104
1703	0.314246
1704	0.314294
1705	0.314407
1706	0.314675
1707	0.314989
1708	0.315439
1709	0.315437
1710	0.315954
1711	0.315932
1712	0.316159
1713	0.316595
1714	0.316577
1715	0.317011
1716	0.317272
1717	0.316942
1718	0.317443
1719	0.317691
1720	0.318038
1721	0.31827
1722	0.318431
1723	0.318871
1724	0.319281
1725	0.319264
1726	0.319601
1727	0.31956
1728	0.319996
1729	0.320181
1730	0.320167
1731	0.320771
1732	0.320899
1733	0.321017
1734	0.321157
1735	0.321644
1736	0.321727
1737	0.321729
1738	0.322078
1739	0.322309
1740	0.322446
1741	0.322465
1742	0.322821
1743	0.323262
1744	0.323116
1745	0.323566
1746	0.323818
1747	0.324006
1748	0.324478
1749	0.324943
1750	0.324852
1751	0.325109
1752	0.325138
1753	0.32554
1754	0.325622
1755	0.325808
1756	0.326036
1757	0.325926
1758	0.326297
1759	0.326475
1760	0.326343
1761	0.326768
1762	0.327118
1763	0.326978
1764	0.327837
1765	0.32753
1766	0.328048
1767	0.327556
1768	0.3278
1769	0.328308
1770	0.328322
1771	0.328339
1772	0.328722
1773	0.328882
1774	0.328913
1775	0.329116
1776	0.328945
1777	0.329485
1778	0.3294
1779	0.330007
1780	0.329732
1781	0.330054
1782	0.330264
1783	0.330475
1784	0.330349
1785	0.330794
1786	0.330865
1787	0.330963
1788	0.331352
1789	0.331609
1790	0.331803
1791	0.332213
1792	0.332139
1793	0.332122
1794	0.33246
1795	0.333015
1796	0.333119
1797	0.333279
1798	0.333005
1799	0.333296
1800	0.333001
1801	0.333178
1802	0.333417
1803	0.338581
1804	0.339023
1805	0.339337
1806	0.33939
1807	0.339581
1808	0.339238
1809	0.338586
1810	0.338424
1811	0.336835
1812	0.33692
1813	0.337401
1814	0.336307
1815	0.335104
1816	0.334587
1817	0.333295
1818	0.332364
1819	0.331627
1820	0.330424
1821	0.329875
1822	0.330021
1823	0.328546
1824	0.327193
1825	0.325667
1826	0.325021
1827	0.323991
1828	0.323099
1829	0.322094
1830	0.321358
1831	0.320071
1832	0.318937
1833	0.318
1834	0.316988
1835	0.316276
1836	0.315036
1837	0.313544
1838	0.312032
1839	0.311079
1840	0.309928
1841	0.308906
1842	0.307624
1843	0.306254
1844	0.30506
1845	0.30389
1846	0.302645
1847	0.301601
1848	0.300016
1849	0.298871
1850	0.297574
1851	0.296285
1852	0.29487
1853	0.293948
1854	0.2924
1855	0.291284
1856	0.289952
1857	0.288744
1858	0.287299
1859	0.285696
1860	0.284361
1861	0.283412
1862	0.282338
1863	0.280498
1864	0.279299
1865	0.277256
1866	0.276441
1867	0.274502
1868	0.272996
1869	0.272277
1870	0.270211
1871	0.268894
1872	0.26723
1873	0.265652
1874	0.264599
1875	0.262929
1876	0.261587
1877	0.260015
1878	0.25853
1879	0.257608
1880	0.255768
1881	0.254501
1882	0.253318
1883	0.251729
1884	0.249796
1885	0.248952
1886	0.247143
1887	0.24594
1888	0.244158
1889	0.242859
1890	0.241603
1891	0.239773
1892	0.238502
1893	0.236929
1894	0.235721
1895	0.234785
1896	0.232872
1897	0.231554
1898	0.230245
1899	0.228739
1900	0.227308
1901	0.225522
1902	0.224156
1903	0.223035
1904	0.221377
1905	0.219979
1906	0.218734
1907	0.217839
1908	0.216197
1909	0.214591
1910	0.213181
1911	0.212051
1912	0.210646
1913	0.209358
1914	0.20796
1915	0.206333
1916	0.205092
1917	0.203763
1918	0.202319
1919	0.201226
1920	0.200036
1921	0.198922
1922	0.197331
1923	0.196042
1924	0.195
1925	0.193513
1926	0.192386
1927	0.191296
1928	0.189921
1929	0.188947
1930	0.187244
1931	0.186242
1932	0.185128
1933	0.183855
1934	0.182567
1935	0.18171
1936	0.180723
1937	0.179899
1938	0.178557
1939	0.177049
1940	0.175966
1941	0.174395
1942	0.1732
1943	0.172017
1944	0.170729
1945	0.169703
1946	0.168539
1947	0.167477
1948	0.166425
1949	0.165443
1950	0.164289
1951	0.16285
1952	0.161623
1953	0.160812
1954	0.15984
1955	0.158961
1956	0.158016
1957	0.15688
1958	0.15636
1959	0.155077
1960	0.153934
1961	0.153026
1962	0.152197
1963	0.151219
1964	0.150135
1965	0.149055
1966	0.148179
1967	0.147343
1968	0.146447
1969	0.145675
1970	0.144535
1971	0.143681
1972	0.142852
1973	0.141864
1974	0.14074
1975	0.140042
1976	0.139027
1977	0.138321
1978	0.137174
1979	0.136807
1980	0.135698
1981	0.135239
1982	0.134325
1983	0.133304
1984	0.132623
1985	0.13181
1986	0.131129
1987	0.130561
1988	0.129709
1989	0.128885
1990	0.128035
1991	0.127552
1992	0.12708
1993	0.126068
1994	0.125206
1995	0.125118
1996	0.124426
1997	0.123586
1998	0.122836
[truncated: 5,262 more rows]

## Sheet: Figure 4C
		48 h
		WT	R495X
		19	76
		59	433
		167	49
		243	1063
		172	256
		372	788
		75	950
		129	617
		188	278
		66	601
		94	740
		131	383
		3	135
		5	23
		5	3
		2	83
		2	92
		1	357
			198
			192
			45
			1
			0
			1
			3
			1

## Sheet: Figure 5AB
WT	Number of aggregates						Number of aggregates						Number of aggregates
	Arg 0 mM						Arg 2 mM						Arg 20 mM
	0 h	12 h	24 h	36 h	48 h		0 h	12 h	24 h	36 h	48 h		0 h	12 h	24 h	36 h	48 h
	0	10	6	6	33		0	19	6	12	3		0	0	0	13	5
	0	8	2	7	24		0	3	1	1	5		0	0	1	9	14
	0	7	11	6	12		0	6	1	2	4		0	0	1	5	8
	0	3	5	3	16		0	6	2	10	3		0	0	5	9	7
	0	9	6	6	11		0	0	2	1	0		0	0	4	2	1
	0	7	6	7	14		0	0	4	1	13		0	0	0	2	17
	0	2	7	4	32		0	0	5	5	27		0		2	3	4
		0	8	17	20		0	0	3	2	19		0		1	4	1
		0	6	4	28			0	1	1	18				5	2	1
		0	4	7	6			0	6	6	21				2	0	1
		0	2	0				1	0	0	6				1	5	1
		0	0	5					0	0	6				1	2	0
		0	0	1					4	0	5
		0	1						3		8
R495X	Number of aggregates						Number of aggregates						Number of aggregates
	Arg 0 mM						Arg 2 mM						Arg 20 mM
	0 h	12 h	24 h	36 h	48 h		0 h	12 h	24 h	36 h	48 h		0 h	12 h	24 h	36 h	48 h
	0	7	19	2	609		0	10	19	8	159		0	4	2	2	12
		10	8	6	82			11	19	10	27			2	5	0	7
		6	29	1	339			9	14	8	82			7	9	3	11
		17	9	10	367			9	10	7	53			4	15	6	3
		18	14	4	310			7	8	7	61			0	8	2	7
		20	30	21	138				5	7	51					4
		7	10	13	89					12
				16	198

[truncated: 8 more sheets: Figure 6A, Figure 6B, Figure 6C, Figure 7B, Figure S2_ABC, Figure S2_DEF, Figure S4, Figure S5]
